# Supplementary material for: Deorphanizing solute carriers in Saccharomyces cerevisiae for secondary uptake of xenobiotic compounds
Source: Front Microbiol. 2024 Apr 12;15:1376653. doi: 10.3389/fmicb.2024.1376653 (PMC11045925; doi:10.3389/fmicb.2024.1376653)
Supplement: Supplementary file 2 [file Table_2.XLSX]

## Sheet: Unique_C_or_S_cpds_with_IDs
Number	Consumed or Secreted	Polarity	Yeast_1	Yeast_2	Serum	% Sample CV	No MS/MS data	MS/MS	Not identified	Score >50	Score >40	Score >30	Consumed	Accepted Compound ID	Accepted Description	Adducts	Formula	Score	Fragmen -tation Score	Mass Error (ppm)	Isotope Similarity	Log2FC
1	S	Pos	11332.9	8447.26	0	20.6311	x					x		HMDB0039421	Fenugreekine	M+2H	C21H27N7O14P2	37.9	0	0.464181	89.9918	Inf
2	S	Pos	5858.35	7043.59	0	12.9917	x					x		HMDB0061150	Hydroxyl frovatriptan	2M+K	C14H19N3O2	36.2	0	3.55283	84.9941	Inf
3	S	Pos	5426.59	7383.7	0	21.6059	x					x		HMDB0059970	4-Hydroxy-5 -(3',4',5'-trihydroxyphenyl) -valeric acid-O-methyl-O-glucuronide	M+Na	C18H24O13	35.2	0	-3.26186	79.6742	Inf
4	S	Pos	3736.44	5380.64	0	25.5043	x					x		HMDB0012097	SM(d18:1/14:0)	M+H	C37H75N2O6P	37.6	0	-1.28295	89.4489	Inf
5	S	Pos	2891.11	1971.4	0	26.7488	x					x		HMDB0060622	Endoxifen O-glucuronide	M+CH3OH+H	C31H37NO8	37.8	0	-3.99673	93.4392	Inf
6	S	Pos	1409.61	1404.59	0	0.25207	x					x		HMDB0034007	(E,E)-1-Chloro -3,11-tridecadiene -5,7,9-triyn-2-ol	2M+K	C13H11ClO	32.1	0	-4.23591	65.6563	Inf
7	S	Pos	1510.84	1118.24	0	21.1183	x					x		HMDB0013202	6-Keto-decanoylcarnitine	M+CH3OH+H	C17H31NO5	38.7	0	-0.906508	94.6074	Inf
8	S	Pos	1329.5	880.743	0	28.7134	x					x		HMDB0013325	2-trans,4-cis-Decadienoylcarnitine	M+CH3OH+H	C17H29NO4	38.1	0	-1.25784	91.7999	Inf
9	S	Pos	1144.4	959.112	0	12.457	x					x		HMDB0131295	(2-hydroxyethoxy) sulfonic acid	2M+Na	C2H6O5S	37.8	0	2.2617	91.7859	Inf
10	S	Pos	1142.84	794.341	0	25.4419	x					x		HMDB0029333	Amphibine H	M+Na	C33H43N5O6	32.9	0	2.39778	67.5269	Inf
11	S	Pos	500.91	590.394	0	11.5962	x					x		HMDB0030550	Thamnosin	2M+H	C30H28O6	36.7	0	-1.49889	85.3581	Inf
12	S	Pos	582.661	419.696	0	22.9924	x					x		HMDB0030436	Emblicanin B	M+H	C34H20O22	35.8	0	2.31843	81.8883	Inf
13	S	Pos	421.46	503.154	0	12.4952	x					x		HMDB0014634	Miglitol	2M+K	C8H17NO5	37.8	0	0.822803	90.1453	Inf
14	S	Pos	387.597	485.679	0	15.8836	x					x		HMDB0004812	2,5-Furandicarboxylic acid	2M+H	C6H4O5	38	0	-2.35758	92.6402	Inf
15	S	Pos	341.125	341.786	0	0.136945	x					x		HMDB0013020	Neuromedin C	M+2H	C50H73N17O11S	33	0	1.58957	66.8948	Inf
16	S	Pos	357.394	318.418	0	8.15628	x					x		HMDB0001365	Cotinine methonium ion	2M+Na	C11H15N2O+	36.4	0	-4.97939	87.8715	Inf
17	S	Pos	266.252	372.597	0	23.5413	x					x		HMDB0029239	p-Coumaroyl vitisin A	M+H	C35H31O16+	32.1	0	4.72242	65.7968	Inf
18	S	Pos	164.841	130.928	0	16.2155	x					x		HMDB0015454	Rasagiline	2M+Na	C12H13N	36.9	0	-2.48135	87.4636	Inf
19	S	Pos	77.1653	58.2208	0	19.7889	x					x		HMDB0035990	Cerebroside B	M+H	C41H77NO9	31.6	0	-3.48873	62.1808	Inf
20	S	Pos	8.09876	10.3553	0	17.2929	x					x		HMDB0034155	Thiourea	2M+H	CH4N2S	38.2	0	-1.9225	93.2811	Inf
21	S	Pos	13233.1	13796	169.172	2.94546		x			x			HMDB0015090	Netilmicin	M+Na	C21H41N5O7	41.1	13.7	4.30352	96.6995	6.31988
22	S	Pos	8329.78	10711.3	127.528	17.688		x				x		HMDB0033548	4-Hydroxy-5-methyl-3(2H) -thiophenone	M+H	C5H6O2S	38.8	0	0.509229	94.7973	6.22215
23	S	Pos	13702	9343.58	178.535	26.7459	x					x		HMDB0002249	6-Methyl tetrahydropterin	M+CH3OH+H	C7H11N5O	39.5	0	0.421314	97.865	6.01214
24	S	Pos	2636.95	2078.25	40.6678	16.7569		x				x		HMDB0011747	Ciliatine	M+H	C2H8NO3P	39.1	0	-2.87643	98.8307	5.85729
25	S	Pos	11677.1	14129.8	374.95	13.4408		x			x			HMDB0012286	S-Prenyl-L-cysteine	M+H	C8H15NO2S	41.1	9.69	-0.676454	96.5717	5.10492
26	S	Pos	2712.4	3738.45	135.118	22.4939	x					x		HMDB0014449	Desogestrel	M+CH3OH+H	C22H30O	38.6	0	-2.45379	95.9289	4.57719
27	S	Pos	109260	141720	5512.75	18.2905		x			x			HMDB0059611	Thiomorpholine 3-carboxylate	M+H	C5H9NO2S	46.8	40.3	0.468778	94.4643	4.50866
28	S	Pos	9392.11	9318.08	421.587	0.559539		x			x			HMDB0032931	2-Benzoxazolol	M+H	C7H5NO2	41.5	10.1	-1.41483	98.9653	4.47185
29	S	Pos	25195.6	20842.3	1732.68	13.3728		x				x		HMDB0014784	Nystatin	M+Na	C47H75NO17	32.7	7.48	1.04263	57.1719	3.73174
30	S	Pos	12827.1	11820.4	1230.59	5.77589	x					x		HMDB0015210	Etidronic acid	2M+K	C2H8O7P2	38.2	0	-4.6154	96.4626	3.32402
31	S	Pos	47589.2	41946.3	5062.65	8.91295		x				x		HMDB0015648	Fesoterodine	M+K	C26H37NO3	35.2	0	3.76897	80.3576	3.1445
32	S	Pos	486.663	526.104	66.5531	5.50738	x					x		HMDB0062341	N-Stearoyl GABA	M+CH3OH+H	C22H43NO3	36.3	0	-2.29561	84.0653	2.92765
33	S	Pos	4837.02	4047.64	600.044	12.5649	x					x		HMDB0000709	L-Cysteinylglycine disulfide	M+H	C8H15N3O5S2	36	0	0.581426	80.6871	2.88818
34	S	Pos	2612.94	3446.66	419.745	19.4576	x					x		HMDB0015328	Captopril	2M+Na	C9H15NO3S	36.8	0	1.08791	85.1447	2.85164
35	S	Pos	209.919	211.591	29.6364	0.561212	x					x		HMDB0034276	L,L-Cyclo (leucylprolyl)	M+CH3OH+H	C11H18N2O2	37.2	0	-1.27527	87.6501	2.83012
36	S	Pos	1761.18	1220.61	237.568	25.6385		x				x		HMDB0062270	1,2-Diacylglycerol -LD-PI-pool	M+H	C7H5NO	39.3	0	-0.807428	97.6589	2.64976
37	S	Pos	639.215	655.899	103.621	1.82181	x					x		HMDB0059636	3-(3,5-Diiodo-4-hydroxyphenyl) lactate	M+CH3OH+H	C9H8I2O4	37.8	0	-0.780605	89.8911	2.64369
38	S	Pos	2059.11	1742.2	314.906	11.79	x					x		HMDB0002196	Bismuth	2M+K	Bi+3	39.9	0	-0.364688	100	2.5935
39	S	Pos	264.557	360.624	55.1948	21.7311	x					x		HMDB0033625	(3R,7R)-1,3,7-Octanetriol	M+Na	C8H18O3	37.7	0	-2.01846	90.9536	2.50167
40	S	Pos	3902.22	5164.13	820.887	19.6839		x				x		HMDB0029555	4,5-Dihydro-2-methylthiazole	M+H	C4H7NS	38.8	0	1.10261	95.1078	2.46527
41	S	Pos	1212.52	1293.88	264.711	4.59039	x					x	x	HMDB0000722	Lithocholyltaurine	2M+H	C26H45NO5S	33.1	0	-4.1036	70.3017	2.24313
42	S	Pos	4723.43	3869.81	918.81	14.0482	x					x		HMDB0014924	Marimastat	M+H	C15H29N3O5	38.4	0	-1.08505	93.187	2.22536
43	S	Pos	3436.65	2876.79	720.556	12.5409		x				x		HMDB0002991	Cysteamine	2M+Na	C2H7NS	38.2	0	3.50931	95.0535	2.13124
44	S	Pos	47.3029	68.09	13.4937	25.4758	x					x		HMDB0001107	7-Methylguanosine	M+H	C11H16N5O5+	36.8	0	1.52663	86.0332	2.09619
45	S	Pos	14135.7	11504.4	3065.32	14.5132		x				x		HMDB0014760	Nicardipine	M+H	C26H29N3O6	39.1	0	-0.727992	96.1941	2.06429
46	S	Pos	731.007	599.41	163.911	13.9886	x					x		HMDB0039459	Di-2-propenyl pentasulfide	2M+K	C6H10S5	33.4	0	-4.67792	72.1986	2.02089
47	S	Pos	495.723	393.554	110.512	16.2478	x					x		HMDB0062555	hydroxyisovaleroyl carnitine	2M+Na	C12H23NO5	37.3	0	-0.0322218	86.2933	2.00842
48	S	Pos	547.06	543.086	141.868	0.515629	x					x		HMDB0012934	Dynorphin A 9-17	M+2H	C53H85N17O14	30.1	0	0.88347	51.7896	1.9419
49	S	Pos	1485.72	1880.69	442.852	16.5921	x					x		HMDB0015271	Cefadroxil	M+K	C16H17N3O5S	35.5	0	-0.552293	77.9541	1.92631
50	S	Pos	15530.6	16730.6	4300.01	5.26074	x					x		HMDB0002061	Hyaluronic acid	M+Na	C16H27NO12	36.4	0	3.6637	86.3907	1.90739
51	S	Pos	4918.15	4467.94	1289.89	6.7834	x					x		HMDB0012779	4-Hydroxyestrone sulfate	M+Na	C18H22O6S	35.2	0	-0.849768	76.9053	1.86328
52	S	Pos	2087.28	1919.43	552.923	5.92433	x					x		HMDB0059948	Chlorin E6	M+Na	C34H36N4O6	34.5	0	-3.99926	77.0059	1.85727
53	S	Pos	343.663	307.998	92.2342	7.73992	x					x		HMDB0035191	(2S,4R)-4 -(9H-Pyrido[3,4-b] indol-1-yl) -1,2,4-butanetriol	M+H	C15H16N2O3	36.6	0	-0.626513	83.7204	1.82075
54	S	Pos	116.938	123.698	34.6978	3.97319	x					x		HMDB0033112	Methylpyrazine	M+CH3OH+H	C5H6N2	38.2	0	-2.6165	94.0118	1.79393
55	S	Pos	3330.26	3808.21	1034.62	9.4687	x					x		HMDB0014955	Rosoxacin	M+K	C17H14N2O3	35.5	0	3.94349	81.9599	1.78651
56	S	Pos	2.25769e+06	3.10329e+06	781243	22.3069		x		x				YMDB00309	Glycero phosphocholine	M+Na, M+K, 2M+Na	C8H20NO6P	50.4	54.2	0.99539	98.8254	1.77865
Number	Consumed or Secreted	Polarity	Yeast_1	Yeast_2	Serum	% Sample CV	No MS/MS data	MS/MS	Not identified	Score >50	Score >40	Score >30	Consumed	Accepted Compound ID	Accepted Description	Adducts	Formula	Score	Fragmen -tation Score	Mass Error (ppm)	Isotope Similarity	Log2FC
57	S	Pos	6571.9	9762.38	2717.06	27.623		x				x		HMDB0001902	Pteroyltriglutamic acid	M+CH3OH+H	C29H33N9O12	35.7	0	-4.95876	84.35	1.58778
58	S	Pos	1671.84	1142.93	475.796	26.5741	x					x		HMDB0040541	Kaempferol 3 -(2''-rhamnosyl-6''-acetylgalactoside) 7-rhamnoside	M+H	C35H42O20	32.9	0	-0.461927	65.0872	1.5646
59	S	Pos	6207.25	6210.5	2106.22	0.0370646		x				x		HMDB0036195	N,2,3-Trimethyl-2 -(1-methylethyl)butanamide	M+H	C10H21NO	39.3	0	-0.863327	97.6943	1.55967
60	S	Pos	1483.85	1260.19	470.857	11.5272	x					x		HMDB0000996	3-Sulfinoalanine	M+Na	C3H6NO4S	38	0	2.10993	92.5367	1.54294
61	S	Pos	3960.51	3825.93	1381.1	2.44435	x					x		YMDB01141	IPC 18:0;3/22:0;1	M+CH3OH+H	C46H92NO13P	36.4	0	2.66956	85.3608	1.49514
62	S	Pos	312.484	416.797	131.316	20.2283	x					x		HMDB0114629	PE-NMe2(24:0/24:0)	M+CH3OH+H	C55H110NO8P	30.5	0	-0.607	53.4015	1.47344
63	S	Pos	1028.94	710.001	315.501	25.938	x					x		HMDB0060896	N-Desmethylritonavir	M+Na	C36H46N6O5S2	32.1	0	-3.64927	65.0271	1.46249
64	S	Pos	6461.65	7889.83	2617.01	14.0735	x					x		HMDB0035779	Armillane	M+H, M+Na	C23H32O7	37.3	0	1.72252	88.5291	1.45521
65	S	Pos	406.003	522.804	169.476	17.7842	x					x		HMDB0015535	Cilastatin	2M+H	C16H26N2O5S	34.8	0	-3.75435	78.1577	1.4543
66	S	Pos	4421.47	3856.06	1651.42	9.65999	x					x		HMDB0014763	Efavirenz	M+CH3OH+H	C14H9ClF3NO2	33.4	0	-2.21764	69.5146	1.32549
67	S	Pos	229.518	201.514	86.6443	9.1882	x					x		HMDB0029717	2-Thiophene carboxaldehyde	M+CH3OH+H	C5H4OS	36.6	0	-2.63467	86.3212	1.31462
68	S	Pos	9050.38	9488.02	3835.92	3.33858	x					x		HMDB0028887	Histidinyl-Histidine	2M+K	C12H16N6O3	37.9	0	-1.44546	91.3063	1.27287
69	S	Pos	166.372	171.392	70.1418	2.10206		x			x			HMDB0004101	Beta-Aminopropionitrile	2M+H	C3H6N2	41.5	12.6	-1.1098	96.1128	1.26767
70	S	Pos	1481.03	1279.8	582.837	10.3081	x					x		HMDB0012107	SM(d18:1/24:1(15Z))	M+H	C47H93N2O6P	36.8	0	-1.0679	85.1883	1.24394
71	S	Pos	672.44	873.214	327.065	18.37	x					x		HMDB0062622	3,5-diiodo-L-tyrosinate(1-)	M+K	C9H8I2NO3-	37.6	0	1.35947	89.7666	1.24057
72	S	Pos	2919.5	2098.16	1117.6	23.1492	x					x		HMDB0015017	Emtricitabine	M+Na	C8H10FN3O3S	37.1	0	3.07116	89.2524	1.16662
73	S	Pos	4731.48	3554.68	1849.54	20.0846	x					x		HMDB0061742	2-(N-Methyl-perfluorooctane sulfanamido) acetic acid	M+K	C11H6F17NO4S	35.7	0	-3.80732	83.1643	1.16354
74	S	Pos	72926.2	53926.3	28335.7	21.182		x			x			HMDB0029377	Piperine	M+H, M+Na	C17H19NO3	43.8	23.4	-0.760169	96.7572	1.16246
75	S	Pos	1330.8	2041.9	766.288	29.8175	x					x		HMDB0029216	SM C16:1	M+H	C40H80N2O6P+	32.1	0	2.23693	63.0546	1.13795
76	S	Pos	1118.99	1050.37	494.043	4.47287	x					x		HMDB0032358	Lauroyl diethanolamide	M+H	C16H33NO3	36.3	0	-1.06808	82.9659	1.13456
77	S	Pos	444.671	525.375	221.026	11.7656	x					x		HMDB0133010	{[1-(4-methoxyphenyl) pentan-3-yl]oxy} sulfonic acid	M+H	C12H18O5S	35.6	0	3.68562	82.2626	1.13384
78	S	Pos	673.514	523.831	273.263	17.6795	x					x	x	HMDB0012994	Leukotriene D5	M+K	C25H38N2O6S	35.4	0	-3.09143	80.4135	1.13148
79	S	Pos	3910.53	3321.96	1668.88	11.5087	x					x		HMDB0015248	Trimethaphan	M+K	C22H25N2OS+	36.4	0	-1.31939	83.5114	1.11561
80	S	Pos	378.134	271.985	152.27	23.0908	x					x		HMDB0015441	Aprobarbital	M+CH3OH+H	C10H14N2O3	39.1	0	-1.81487	97.7044	1.09407
81	S	Pos	1094.59	1063.81	516.522	2.01667	x					x		HMDB0041133	N-Methoxyspirobrassinol	2M+K	C12H14N2O2S2	34.6	0	4.61405	78.1511	1.06306
82	S	Pos	810.06	1124.67	466.89	22.9968	x					x	x	HMDB0035363	Notoginsenoside R1	M+K	C47H80O18	34.3	0	-3.64506	75.9617	1.05098
83	S	Pos	23909.5	20852.1	10960	9.65946	x					x		HMDB0011897	Ganglioside GM2 (d18:0/18:0)	M+2H	C68H124N2O26	37.4	0	0.692469	87.8652	1.03001
84	S	Pos	591.332	620.081	296.9	3.35616	x					x		HMDB0040385	Neoacrimarine B	M+K	C39H41NO9	36.6	0	-2.15127	85.5988	1.02864
85	S	Pos	4314.92	4917.95	2324.86	9.23671	x					x		HMDB0012318	3-O-Sulfogalactosyl ceramide (d18:1/24:1(15Z))	M+Na	C48H91NO11S	33.6	0	1.32725	69.5707	0.989635
86	S	Pos	1654.84	1273.89	741.663	18.3947	x					x		HMDB0127651	3-hydroxy-2-methyl-2 -[(sulfooxy)methyl] propanoic acid	2M+H	C5H10O7S	37.5	0	-0.797494	88.626	0.98144
87	S	Pos	153766	149182	77623.2	2.14027		x			x			HMDB0031149	Phaeophorbide b	M+H, M+Na	C35H34N4O6	41.3	14	-3.48444	96.8366	0.964511
88	S	Pos	184.575	260.082	114.668	24.0145	x					x		HMDB0001405	3-Sulfinylpyruvic acid	M+CH3OH+H	C3H3O5S-	37	0	-4.86716	90.8363	0.95523
89	S	Pos	151.244	129.347	73.5106	11.0363	x					x		HMDB0032424	2-(4-Methyl-5-thiazolyl)ethyl propionate	M+H	C9H13NO2S	37.8	0	0.386419	89.5653	0.932448
90	S	Pos	1049.78	760.504	490.814	22.5985	x					x	x	HMDB0116797	CL(8:0/8:0/8:0/8:0)	M+CH3OH+H	C41H78O17P2	31.6	0	2.89832	61.2173	0.882969
91	S	Pos	10285.8	13410.6	6446.6	18.6494	x					x		HMDB0033402	Yayoisaponin B	M+2H	C56H90O29	37.3	0	0.0858955	86.4339	0.878057
92	S	Pos	20271.8	18609.8	10648.7	6.04537		x				x		HMDB0032834	7-Acetoxy-6-hydroxylimonin	M+H, M+Na	C28H34O10	37.7	0	-4.77059	93.7848	0.86841
93	S	Pos	335.993	496.392	230.577	27.2516	x					x		HMDB0015206	Fludarabine	2M+K	C10H13FN5O7P	36.4	0	3.83367	86.5767	0.852005
94	S	Pos	1574.25	2352.47	1092.43	28.0276	x					x		HMDB0006728	CE(24:1(15Z))	M+CH3OH+H	C51H90O2	31.1	0	2.68722	58.5608	0.845786
95	S	Pos	9448.58	11740.1	5921.81	15.2945	x					x		YMDB01738	Malvidin glucoside-ethyl-catechin	M+H	C41H43O17+	33.1	0	-2.31912	68.1007	0.839186
96	S	Pos	18118.4	24040.3	11928.3	19.8649	x					x		HMDB0010706	CerP(d18:1/26:0)	M+K	C44H88NO6P	37.9	0	-0.16521	89.7984	0.821442
97	S	Pos	1314.77	1524.61	806.461	10.4515	x					x		HMDB0014642	Flutamide	M+Na	C11H11F3N2O3	38.8	0	0.873522	95.0759	0.815904
98	S	Pos	738.355	996.456	493.096	21.0404	x					x		HMDB0001192	Diadenosine pentaphosphate	M+CH3OH+H	C20H29N10O22P5	34.6	0	2.03051	75.3902	0.814839
99	S	Pos	1890.12	2472.46	1254.31	18.8776	x					x		HMDB0014966	Fosfomycin	M+K	C3H7O4P	38.7	0	2.86507	96.7282	0.798289
100	S	Pos	43612.5	47299.5	26293.4	5.73536		x			x			YMDB01098	(2S,3S,4R)-2-aminohexa decane-1,3,4-triol	M+H	C16H35NO3	46.9	38.4	-0.781876	96.9062	0.789772
101	S	Pos	4588.29	3509.67	2349.44	18.8368	x					x		HMDB0040825	Tryptophol [xylosyl-(1->6) -glucoside]	2M+Na	C21H29NO10	35.7	0	-0.613625	79.1556	0.785242
102	S	Pos	308.774	328.675	185.569	4.41507	x					x		HMDB0001552	2-Keto-glutaramic acid	M+H	C5H7NO4	31.8	0	-1.28223	60.7241	0.780351
103	S	Pos	174.155	138.698	91.0856	16.0279	x					x		HMDB0015051	Amantadine	M+CH3OH+H	C10H17N	37.5	0	-1.37424	89.314	0.780192
104	S	Pos	5839.93	7702.93	3957.24	19.4544		x				x		HMDB0114700	PE-NMe2(13D5/13D5)	M+2H	C55H98NO10P	31.6	0	3.5393	62.1112	0.774966
105	S	Pos	12861.9	12039	7279.69	4.67382	x					x		HMDB0012984	Kinetensin 1-7	M+H	C41H65N15O9	37.7	0	-2.79072	91.7288	0.774247
106	S	Pos	21776.9	25412.4	13808	10.8953	x					x		HMDB0040665	Capsicoside C	M+2H	C52H88O25	35.1	0	-1.16917	77.1157	0.772954
107	S	Pos	1041.86	1215.02	664.97	10.8506	x					x		HMDB0012104	SM(d18:1/22:1(13Z))	M+H	C45H89N2O6P	33.1	0	-1.61952	67.6032	0.762967
108	S	Pos	4866.83	3760.18	2572.34	18.141	x					x		HMDB0002385	Celastrol	2M+Na	C29H38O4	34.3	0	-0.787027	72.2198	0.745778
109	S	Pos	2375.15	3177.96	1655.94	20.4453	x					x		HMDB0015032	Benzylpenicilloyl Polylysine	M+K	C28H46N6O8S	35.3	0	-4.79927	82.1289	0.745642
110	S	Pos	21239	24615.4	13711	10.4135	x					x		HMDB0012129	(R)-Benzylsuccinyl-CoA	M+Na	C32H46N7O19P3S	32.3	0	-0.870267	62.3076	0.741731
Number	Consumed or Secreted	Polarity	Yeast_1	Yeast_2	Serum	% Sample CV	No MS/MS data	MS/MS	Not identified	Score >50	Score >40	Score >30	Consumed	Accepted Compound ID	Accepted Description	Adducts	Formula	Score	Fragmen -tation Score	Mass Error (ppm)	Isotope Similarity	Log2FC
111	S	Pos	11260	11787.5	6932.38	3.23683	x					x		HMDB0014444	Penciclovir	M+CH3OH+H	C10H15N5O3	38.7	0	0.904093	94.3809	0.733188
112	S	Pos	2610.54	3222.42	1760.54	14.8354	x					x		HMDB0033385	C.I. Acid Violet 49	M+Na	C39H41N3O6S2	33.6	0	1.47343	69.7106	0.728207
113	S	Pos	2227.77	3284.64	1685.61	27.114	x					x		HMDB0039751	alpha-D-Galactopyranuronosyl -(1->4)-alpha -D-galactopyranuronosyl -(1->4)-D-galacturonic acid	M+H	C18H26O19	35.2	0	2.1195	78.4524	0.709407
114	S	Pos	1547.18	1555.16	960.455	0.363751	x					x		HMDB0003369	CDP-glucose	M+CH3OH+H	C15H25N3O16P2	36.8	0	3.16314	87.8873	0.691567
115	S	Pos	1356.47	1791.58	975.073	19.5467	x					x		HMDB0012091	SM(d18:0/22:0)	M+Na	C45H93N2O6P	35.1	0	3.04487	78.9459	0.690879
116	S	Pos	9112.92	6733.39	4911.23	21.2363		x				x		HMDB0013327	Dodecanedioyl carnitine	M+K	C19H35NO6	39.8	6.49	-1.18833	93.8747	0.68999
117	S	Pos	2038.18	2565.02	1440.34	16.1856	x					x		HMDB0031758	Allithiamine	2M+K	C15H22N4O2S2	37.5	0	-2.76444	90.5956	0.676225
118	S	Pos	1225.58	1075.66	725.956	9.21322	x					x		HMDB0012993	Leukotriene C5	M+Na	C30H45N3O9S	32.9	0	-1.34965	66.2242	0.664459
119	S	Pos	1134.67	1452.71	835.098	17.3838	x					x		HMDB0031334	Glycerol alpha-monochlorohydrin	M+K	C3H7ClO2	34.2	0	2.08411	73.2521	0.631474
120	S	Pos	68731.3	92817.7	52271.9	21.0854	x					x		HMDB0033599	Vignatic acid A	M+CH3OH+H	C30H39N3O7	35.9	0	-4.95846	85.4079	0.627864
121	S	Pos	9011	9536.5	6106.37	4.00683	x					x		HMDB0014972	Mifepristone	2M+H	C29H35NO2	34.5	0	-0.0478061	72.3206	0.602839
122	S	Pos	1725.13	1540.87	1081.34	7.97902	x					x		YMDB01105	Cer 18:0;3/22:0;0	M+H	C40H81NO4	39	0	-2.36336	97.9778	0.594704
123	S	Pos	191.831	163.031	120.37	11.4778	x					x		HMDB0029737	1H-Indole-3-carboxaldehyde	M+H	C9H7NO	38.8	0	-1.55437	95.755	0.559786
124	S	Pos	3797.7	4759.41	2914.59	15.8939	x					x		HMDB0042033	Thiodiglycol	M+H, M+Na	C4H10O2S	38.9	0	0.201813	94.7422	0.553829
125	S	Pos	363.282	541.179	309.769	27.8159	x					x		HMDB0006039	8-Chloroxanthine	2M+Na	C5H3ClN4O2	33	0	4.8708	70.4092	0.545865
126	S	Pos	804.357	837.915	562.816	2.88976	x					x		HMDB0001380	Diguanosine pentaphosphate	M+2H	C20H29N10O24P5	36.4	0	0.450255	82.5151	0.544958
127	S	Pos	974.169	807.889	614.348	13.1957	x					x	x	HMDB0001379	Diguanosine triphosphate	M+Na	C20H27N10O18P3	33.8	0	-4.45447	74.209	0.536417
128	S	Pos	11290.4	11775.9	7961.49	2.97686	x					x		HMDB0004620	N-a-Acetyl-L-arginine	M+CH3OH+H	C8H16N4O3	37.8	0	1.39191	90.5369	0.53468
129	S	Pos	745.52	1115.67	644.785	28.1257	x					x		HMDB0061120	3-Hydroxy-4-aminopyridine sulfate	2M+H	C5H6N2O4S	37.3	0	1.72453	88.4376	0.529336
130	S	Pos	2160.64	2962.45	1782.11	22.1337	x					x		HMDB0060944	Sulfinpyrazone sulfone	2M+H	C23H20N2O4S	33.7	0	3.49293	72.7214	0.523429
131	S	Pos	1190.38	1658.68	997.901	23.2454	x					x		HMDB0031966	Lansimide 2	M+Na	C36H36N2O5	33.7	0	-0.354595	68.9046	0.513518
132	S	Pos	13278.9	10468	8339.31	16.7397		x				x		HMDB0029592	Triacetin	M+Na	C9H14O6	39.3	0	-0.515093	97.0377	0.509742
133	S	Pos	5667.2	6350.34	4224.15	8.03914		x				x		HMDB0013303	Pristanoylglycine	M+Na	C21H41NO3	38.7	0	-1.42308	95.2421	0.50841
134	S	Neg	2962.45	2613.76	0	8.84319	x					x		HMDB0000656	Cysteineglutathione disulfide	M-H	C13H22N4O8S2	36.2	0	-1.10085	82.2859	Inf
135	S	Neg	5304.35	3502.41	2340.99	28.9361	x					x		HMDB0002377	Urothion	2M-H	C11H11N5O3S2	37.2	0	0.375707	86.5213	0.911492
136	S	Neg	913.93	663.363	218.387	22.4661	x					x		HMDB0002429	(3a,5b)-24-oxo-24 -[(2-sulfoethyl)amino] cholan-3-yl-b -D-Glucopyranosi duronic acid	M+FA-H	C32H53NO11S	34.9	0	1.94051	76.7256	1.85249
137	S	Neg	20623.5	14225.2	11243.1	25.9653		x				x		HMDB0003850	1-Phosphatidyl-1D-myo -inositol 3-phosphate	M-H	C11H20O16P2	38.1	0	-3.67052	94.8444	0.632065
138	S	Neg	8321.33	6465.38	5098.14	17.7505		x				x		HMDB0006492	4-Nitrophenyl sulfate	2M-H	C6H5NO6S	38	0	-3.41968	94.1855	0.536259
139	S	Neg	6099.42	4525.89	3719.71	20.9434	x					x		HMDB0011688	Ribose 1,5-bisphosphate	M+FA-H	C5H12O11P2	38.3	0	0.958095	92.5755	0.514244
140	S	Neg	3106.06	2679.32	1751.64	10.4313	x					x		HMDB0012285	Ribose-1-arsenate	2M+FA-H	C5H11AsO8	39.2	0	0.237381	96.4312	0.723702
141	S	Neg	1031.18	841.95	579.551	14.2871	x					x		HMDB0013667	Yttrium	2M+FA-H	Y	39.1	0	3.97692	100	0.692445
142	S	Neg	1389.29	1649.3	718.463	12.1012	x					x		HMDB0015424	Cefoperazone	M-H2O-H	C25H27N9O8S2	32	0	-4.43739	65.1707	1.08042
143	S	Neg	3520.21	3550.18	311.256	0.599352	x					x		HMDB0015510	Flunitrazepam	M-H2O-H	C16H12FN3O3	35.8	0	2.95692	82.5628	3.50562
144	S	Neg	12476.7	8294.84	4340.52	28.4717	x					x		HMDB0030520	Virginiamycin	M+FA-H	C43H49N7O10	34.8	0	-0.32743	74.5741	1.25867
145	S	Neg	310.176	354.202	197.563	9.37152	x					x		HMDB0032776	3-Oxo-carbofuran	2M-H	C12H13NO4	37.1	0	0.935785	86.6001	0.749688
146	S	Neg	3928.75	3663.58	115.182	4.93928	x					x		HMDB0032937	Methyl 4-chloro-1H-indole-3-acetate	2M-H	C11H10ClNO2	34.2	0	-0.472476	71.7715	5.04255
147	S	Neg	33638.1	22230.3	16466.9	28.8767		x				x		HMDB0033269	5-(4-Chloro-3-hydroxy-1-butynyl)-2,2'-bithiophene	M-H2O-H	C12H9ClOS2	32.4	1.31	-1.88769	62.8997	0.762465
148	S	Neg	2113.66	2861.12	1720.21	21.2486	x					x		HMDB0035134	Armillaridin	M-H2O-H	C24H29ClO6	32.3	0	4.62514	66.7163	0.532052
149	S	Neg	18197.6	13874.2	9274.22	19.0639		x				x		HMDB0036470	1,4-Dimethyl-7 -ethylazulene	2M-H	C14H16	39.2	0	-0.345785	96.2268	0.790006
150	S	Neg	2196.9	1681.78	1319.93	18.7821	x					x		HMDB0039828	4-Mercapto-5-methyl-3(2H)-thiophenone	2M+FA-H	C5H6OS2	30.7	0	4.85674	59.2673	0.555102
151	S	Neg	4179.83	3468.03	2491.49	13.1623		x				x		HMDB0040318	5',5''',8,8'' -Tetrahydroxy-3',3 ''',4',4''',7',7'' -hexamethoxy-5,5'' -biflavan	M+FA-H	C36H38O12	36.6	0	2.20173	85.6054	0.618045
152	S	Neg	3280.13	2171.37	1613.84	28.7632		x				x		HMDB0059586	Perfluorooctane sulfonic acid	M-H	C8HF17O3S	38.7	0	-2.26698	96.0277	0.756157
153	S	Neg	8168.27	6529.92	5132.87	15.7636	x					x		HMDB0059793	Gluten exorphin A5	M+FA-H	C29H38N5O9+	36.4	0	-1.58342	83.8148	0.517801
154	S	Neg	660.497	623.175	450.774	4.11175	x					x		HMDB0059917	1,2-Ethanediyl dicarbamodithioic acid	M-H	C4H8N2S4	35.3	0	0.694865	77.2405	0.5098
155	S	Neg	2141.59	3253.78	1489	29.1524	x					x		HMDB0060080	Thyrotropin releasing hormone	M-H	C16H22N6O4	38.3	0	-1.72364	93.7974	0.857378
156	S	Neg	2618.58	2951.22	115.694	8.44617	x					x		HMDB0060640	Lamivudine -triphosphate	M-H	C8H14N3O12P3S	35.9	0	3.41431	83.5552	4.58924
157	S	Neg	2547.68	2031.07	1616.26	15.9562	x					x		HMDB0062327	1-Phosphatidyl-1D -myo-inositol 3,4-bisphosphate	M-H2O-H	C11H16O19P3-5	35.1	0	-3.56688	79.5478	0.502291
158	S	Neg	1920.27	2445.03	1473.55	17.0005	x					x		HMDB0062715	N-acetyl-L-2 -aminoadipate(2-)	2M-H	C8H11NO5-2	38.4	0	3.59388	96.0458	0.566782
159	S	Neg	327.863	321.05	197.099	1.48474	x					x		HMDB0094650	5alpha-pregnan -3beta,20alpha-diol disulfate	M-H2O-H	C10H11N3O2S	30.9	0	1.54711	56.2407	0.719103
160	S	Neg	1058.09	1110.82	578.417	3.43802	x					x		HMDB0124940	2-(sulfooxy)acetic acid	M+FA-H	C2H4O6S	37.9	0	-3.19494	93.0679	0.90679
161	S	Neg	15107.4	16809.1	2069.71	7.54027		x				x		HMDB0127341	6-(3,4-dihydroxy-6 -methyl-5-oxooxan-2-yl) -5,7-dihydroxy-2-phenyl -4H-chromen-4-one	M-H2O-H	C21H18O8	39	7.39	0.00972812	87.4786	2.9468
162	S	Neg	3737.85	2741.33	1977.24	21.7511	x					x		HMDB0127958	2-hydroxy-3 -(sulfooxy) butanedioic acid	2M+FA-H	C4H6O9S	38	0	3.33394	93.6987	0.712324
163	S	Neg	13009	9619.3	7922.22	21.1849		x				x		HMDB0129590	[4-(5-hydroxy-7-methoxy -8-methyl-4-oxo-4H-chromen-3-yl) -2-methoxyphenyl] oxidanesulfonic acid	M-H	C18H16O9S	37.1	0	-1.58066	87.2613	0.514152
164	S	Neg	2384.06	1587.59	1367.68	28.3606	x					x		HMDB0135412	{2-hydroxy-5-[ (2E)-3-phenylprop-2-enoyl] phenyl} oxidanesulfonic acid	2M+FA-H	C15H12O6S	37.6	0	0.0693729	88.2975	0.538
165	C	Pos	20.8504	15.0154	768553	23.0079		x		x			x	YMDB00075	Dethiobiotin	M+CH3OH+H	C10H18N2O3	51.7	59.9	0.678192	99.3076	15.3872
166	C	Pos	20.4109	24.9824	17791.5	14.2422		x		x			x	YMDB00905	8-Amino-7-oxononanoic acid	M+CH3OH+H	C9H17NO3	52	63	-0.0443473	97.0964	9.61449
167	C	Pos	104.376	68.6091	9038.5	29.241		x				x	x	HMDB0041809	4-(Methylnitrosamino) -1-(3-pyridyl) -1-butanol	M+CH3OH+H	C10H15N3O2	39.1	0	-1.63893	97.5356	6.70736
168	C	Pos	932.023	1139.56	54305.5	14.1678		x			x		x	HMDB0014447	Tranexamic Acid	M+CH3OH+H	C8H15NO2	49.7	50.5	-0.0545584	98.1428	5.7123
169	C	Pos	454.741	518.035	6323.56	9.20172		x				x	x	HMDB0013279	N-Nonanoylglycine	M+Na	C11H21NO3	38.9	0	-1.32984	96.2933	3.70056
170	C	Pos	245.34	273.648	3116.98	7.71365	x					x	x	HMDB0029140	Valyl-Valine	M+Na	C10H20N2O3	39.1	0	0.141348	95.4738	3.58637
Number	Consumed or Secreted	Polarity	Yeast_1	Yeast_2	Serum	% Sample CV	No MS/MS data	MS/MS	Not identified	Score >50	Score >40	Score >30	Consumed	Accepted Compound ID	Accepted Description	Adducts	Formula	Score	Fragmen -tation Score	Mass Error (ppm)	Isotope Similarity	Log2FC
171	C	Pos	409.713	415.603	2098.38	1.00921	x					x	x	HMDB0039576	Lyciumoside II	M+CH3OH+H	C38H64O17	31.6	0	-4.41751	63.3202	2.34626
172	C	Pos	1089.73	1021.74	4905.43	4.55384	x					x	x	HMDB0061139	Doxepin N-oxide glucuronide	2M+Na	C25H30NO8+	35.4	0	-0.098851	76.9991	2.21613
173	C	Pos	3898.39	3105.58	15911.2	16.008	x					x	x	HMDB0041160	Cyanidin 3-O- [b-D-Xylopyranosyl-(1->2) -[(4-hydroxybenzoyl) -(->6)-b-D-glucopyranosyl -(1->6)]-b -D-galactopyranoside]	M+Na	C39H43O22+	32	0	1.80411	62.0085	2.1838
174	C	Pos	354.217	342.16	1440.62	2.44873	x					x	x	HMDB0029986	2,3,4-Trimethyl triacontane	2M+Na	C33H68	32.9	0	-4.46515	69.6028	2.04875
175	C	Pos	2302.28	1541.51	7435	27.9902	x					x	x	HMDB0040745	Polypodoside C	M+Na	C40H64O13	31.7	0	-3.39193	62.5722	1.9518
176	C	Pos	1111.95	1025.02	3821.04	5.75273	x					x	x	HMDB0000810	Dimethylprotoporphyrin IX dimethyl ester	M+CH3OH+H	C36H38N4O4	32.4	0	3.48347	65.9785	1.83839
177	C	Pos	891.627	1347.74	3904.2	28.8046		x				x	x	HMDB0059773	S-3-oxodecanoyl cysteamine	M+H	C12H23NO2S	39.2	4.43	-0.259976	91.7165	1.80194
178	C	Pos	301.841	424.438	1221.38	23.8722	x					x	x	HMDB0033242	Glycylserylprolyl methionyl phenylalanyl valinamide	M+CH3OH+H	C29H45N7O7S	32.9	0	1.54148	66.2877	1.74992
179	C	Pos	157.212	191.211	554.466	13.8	x					x	x	HMDB0014407	Carmustine	M+H	C5H9Cl2N3O2	30.5	0	0.679587	53.5289	1.67026
180	C	Pos	1814.48	1524.13	5233.32	12.299	x					x	x	HMDB0038822	Malvidin 3 -(6-malonylglucoside) 5-glucoside	M+Na	C32H37O20+	32.8	0	-2.67848	67.2546	1.64848
181	C	Pos	200.966	228.645	663.973	9.1115	x					x	x	HMDB0060500	NTP	2M+Na	C6H15O13P3	37.9	0	0.845246	90.7082	1.62809
182	C	Pos	1379.02	975.676	3605.9	24.2246	x					x	x	HMDB0015490	Paromomycin	M+CH3OH+H	C23H45N5O14	34.4	0	-1.57019	73.7327	1.61482
183	C	Pos	507.194	531.947	1590.48	3.3687	x					x	x	HMDB0013122	LysoPC(P-18:0)	M+H	C26H54NO6P	38.7	0	-1.08575	95.0563	1.61407
184	C	Pos	1374.53	1496.92	4250.26	6.02739	x					x	x	HMDB0030180	Crustecdysone	2M+Na	C27H44O7	33.7	0	4.13868	73.2163	1.56577
185	C	Pos	56.0172	70.0327	184.333	15.7247	x					x	x	HMDB0014473	Indomethacin	2M+H	C19H16ClNO4	31.8	0	-1.56635	60.8418	1.54832
186	C	Pos	1134.23	1009.38	3030.21	8.23669	x					x	x	HMDB0134689	2,3,4,7,8,9,15,22,23,28- decahydroxy-14-(hydroxymethyl) -13,25,32,35-tetraoxaoctacyclo [14.13.3.3Â¹â·,Â²â¶.0âµ,Â³â°.0â¶,Â¹Â¹.0Â¹â¸,Â²â¶. 0Â¹â¹,Â²â´.0Â²â¹,Â³Â³] pentatriaconta-1,3,5 (30),6,8,10,19(24),20,22 -nonaene -12,27,31,34-tetrone	M+K	C32H24O19	33.3	0	0.9411	67.5167	1.49937
187	C	Pos	2005.57	1572.22	4904.78	17.1293	x					x	x	HMDB0035904	Phyllanthusol B	M+H	C35H49NO18	32	0	4.49039	65.1099	1.45512
188	C	Pos	2385.54	1563.56	5411.03	29.4362	x					x	x	HMDB0002307	Acrylyl-CoA	M+Na	C24H38N7O17P3S	36.4	0	4.23353	86.6863	1.45438
189	C	Pos	11962.6	10789.6	30343.4	7.29157		x			x		x	HMDB0001008	Biliverdin	M+H	C33H34N4O6	42.1	15.1	-0.2319	95.7182	1.41538
190	C	Pos	3096.74	3279.94	8428.62	4.06306		x			x		x	HMDB0010408	LysoPC(P-18:1(9Z))	M+Na	C26H52NO6P	43.4	45.2	-3.15332	75.5305	1.40249
191	C	Pos	322.773	230.457	706.195	23.5987	x					x	x	HMDB0038416	5-Hexenyl glucosinolate	2M+H	C13H23NO9S2	36.8	0	-2.25327	86.6309	1.35219
192	C	Pos	654.998	475.524	1421.29	22.4511	x					x	x	HMDB0036707	Steviobioside	M+H	C32H50O13	32.9	0	3.23752	68.293	1.33021
193	C	Pos	5328.53	4057.65	11719.2	19.1482	x					x	x	HMDB0010407	LysoPC(P-16:0)	M+H	C24H50NO6P	37.6	0	-0.235642	88.4815	1.32026
194	C	Pos	13555.4	10869.7	30268.1	15.5504		x			x		x	HMDB0037798	(S)-10,16-Dihydroxyhexadecanoic acid	M+H, M+Na	C16H32O4	40.9	8.93	-0.955134	96.8882	1.30943
195	C	Pos	1104.37	838.413	2407.41	19.3597	x					x	x	HMDB0010698	CerP(d18:0/16:0)	M+K	C34H70NO6P	32.6	0	-3.74414	67.5757	1.30936
196	C	Pos	335.895	344.575	820.236	1.80396	x					x	x	HMDB0061019	14-hydroxy clarithromycin	M+K	C38H69NO14	34.4	0	1.22737	73.2929	1.26951
197	C	Pos	475.301	529.094	1199.76	7.57415	x					x		HMDB0059647	Adenosine 5'-pentaphosphate	M+Na	C10H18N5O19P5	33	0	4.58087	70.5226	1.25642
198	C	Pos	1973.35	1363.39	3961.72	25.8518	x					x	x	HMDB0034527	Melilotin	M+2H	C54H90O21	35.8	0	0.98449	80.2593	1.24769
199	C	Pos	834.157	1053.83	2216.54	16.455	x					x	x	HMDB0037123	Goyaglycoside h	M+Na	C42H70O15	31.3	0	-3.77756	60.9101	1.23146
200	C	Pos	1041.94	958.558	2341.84	5.89429	x					x	x	HMDB0014338	Indecainide	2M+K	C20H24N2O	35.2	0	3.24721	79.65	1.22728
201	C	Pos	848.463	823.285	1948.34	2.12996	x					x	x	HMDB0141560	[2,6-dihydroxy-4- (3,5,7-trihydroxy-3,4-dihydro -2H-1-benzopyran-2-yl) phenyl] oxidanesulfonic acid	2M+Na	C15H14O10S	35.4	0	1.39619	78.7341	1.22089
202	C	Pos	3594.29	3052.65	7643.26	11.5239	x					x	x	HMDB0061071	N-desalkyludenafil	2M+H	C18H23N5O4S	34.4	0	3.09478	75.8738	1.2015
203	C	Pos	479200	331602	929056	25.7443		x				x	x	HMDB0030465	Mocimycin	M+CH3OH+H	C43H60N2O12	33	5.69	-0.839809	60.3232	1.19642
204	C	Pos	1456.1	1195.33	2973.5	13.9093	x					x	x	HMDB0013646	Adenosine thiamine triphosphate	M+Na	C22H31N9O13P3S+	33.1	0	-3.68618	70.0397	1.16539
205	C	Pos	3323.18	2237.46	6163.76	27.6125	x					x	x	HMDB0010390	LysoPC(20:0)	M+Na	C28H58NO7P	36.8	0	4.82083	89.5295	1.14856
206	C	Pos	8410.37	9557.72	19776.1	9.03039		x				x	x	HMDB0015222	Pentolinium	2M+H	C15H32N2+2	36.7	0	1.18352	84.8027	1.13832
207	C	Pos	1323.64	1581.71	3154.26	12.5619		x				x	x	HMDB0130596	[4-(5,7-dihydroxy-6,8-dimethyl -4-oxo-3,4-dihydro -2H-1-benzopyran-2-yl) phenyl]oxidane sulfonic acid	2M+K	C17H16O8S	35	0	-1.81205	77.4154	1.11859
208	C	Pos	259852	172751	468986	28.474		x				x	x	YMDB01144	IPC 18:0;3/24:0;1	M+Na	C48H96NO13P	30.7	0	3.03046	56.9737	1.1165
209	C	Pos	175.175	121.123	320.479	25.7988	x					x	x	HMDB0013046	Psychosine sulfate	M+K	C24H47NO10S	33.4	0	3.21105	70.9547	1.11318
210	C	Pos	5282.27	5000.58	11118.6	3.87424	x					x	x	HMDB0006904	Cob(I)yrinate a,c diamide	M+CH3OH+H	C45H61CoN6O12	33.2	0	-4.52271	71.3162	1.11274
211	C	Pos	2770.48	2044.12	5198.28	21.3358	x					x	x	HMDB0037300	Jubanine C	M+H	C39H47N5O5	33.7	0	0.561028	69.3241	1.11062
212	C	Pos	488781	339028	891136	25.5836		x				x	x	HMDB0040414	(3beta,24(241)Z) -24-Ethylidenelanost -9(11)-en-3-ol	2M+K	C32H54O	38.4	3.01	-2.64937	92.3381	1.10635
213	C	Pos	793.47	716.773	1600.46	7.18201	x					x	x	HMDB0032906	Isolariciresinol 9'-O-alpha -L-arabinofuranoside	2M+H	C25H32O10	34.2	0	2.83161	74.3158	1.0837
214	C	Pos	1120.92	864.782	2099.75	18.242	x					x	x	HMDB0032759	Moschamine	M+CH3OH+H	C20H20N2O4	37	0	-1.30426	86.7869	1.08057
215	C	Pos	5041.63	3783.93	9109.44	20.1533	x					x	x	HMDB0034350	Norbadione A	M+Na	C35H18O15	32.9	0	-1.10925	66.0533	1.04567
216	C	Pos	8981.71	6881.08	16286	18.7277	x					x	x	HMDB0000950	Cer(d18:1/23:0)	M+K	C41H81NO3	31.8	0	-3.45428	63.0547	1.03799
217	C	Pos	991.544	1207.33	2224.5	13.8782	x					x	x	HMDB0062801	Sulfoglycolitho cholate(2-)	M+H	C26H41NO7S-2	34.9	0	0.489174	75.2732	1.01672
218	C	Pos	3462.45	2316.78	5841.02	28.0352	x					x	x	HMDB0062207	3alpha,7alpha,12 alpha-trihydroxy-5 beta-cholestanate	M+CH3OH+H	C27H45O5-	33.2	0	1.73507	67.9421	1.01534
219	C	Pos	4879.1	3256.74	8186.18	28.2006		x				x	x	HMDB0061636	3-hydroxydecanoyl carnitine	M+H	C17H33NO5	38.7	0	-0.95375	94.545	1.0089
220	C	Pos	3014.29	2863.37	5874.22	3.63119	x					x	x	HMDB0062803	2,3-diketogulonate	2M+Na	C6H7O7-	39.1	0	-0.45997	96.0401	0.999154
221	C	Pos	11483.4	9848.39	21311.2	10.8393		x				x	x	HMDB0034352	Morellinol	M+H	C33H38O7	33.6	0	-4.28233	73.0128	0.99861
222	C	Pos	2981.35	3025.33	5994.5	1.03552	x					x	x	HMDB0041850	Cefodizime	M+K	C20H20N6O7S4	32.6	0	-0.0639585	62.8564	0.997073
223	C	Pos	230.951	311.079	533.712	20.9062	x					x	x	HMDB0015487	Acenocoumarol	2M+Na	C19H15NO6	35.4	0	2.52866	79.9296	0.977689
224	C	Pos	386.675	312.424	683.543	15.0204	x					x	x	HMDB0015469	Magnesium salicylate	M+H	C14H10MgO6	35.1	0	-0.255915	75.876	0.967534
225	C	Pos	456.846	692.453	1120.2	28.9915	x					x	x	HMDB0015350	Dantrolene	2M+H	C14H10N4O5	36	0	3.00338	83.667	0.963005
226	C	Pos	1436.67	1150.6	2514.5	15.6367	x					x	x	HMDB0014454	Vindesine	M+K	C43H55N5O7	36.8	0	-3.7614	88.2675	0.958842
227	C	Pos	960.132	1046.76	1947.68	6.10453	x					x	x	HMDB0031364	Ampeloside Bs1	M+CH3OH+H	C45H74O20	30.9	0	-3.12256	58.2099	0.956792
228	C	Pos	1259.31	1024.48	2210.4	14.5413	x					x	x	HMDB0040442	Dictyoquinazol C	M+CH3OH+H	C18H18N2O5	35.2	0	-4.01868	80.6621	0.952879
229	C	Pos	7758.35	5749.1	13050.3	21.0367		x				x	x	HMDB0006460	Arachidyl carnitine	M+K	C27H53NO4	38.8	1.78	-0.883896	93.2815	0.95033
Number	Consumed or Secreted	Polarity	Yeast_1	Yeast_2	Serum	% Sample CV	No MS/MS data	MS/MS	Not identified	Score >50	Score >40	Score >30	Consumed	Accepted Compound ID	Accepted Description	Adducts	Formula	Score	Fragmen -tation Score	Mass Error (ppm)	Isotope Similarity	Log2FC
230	C	Pos	2126.96	1776.17	3736.52	12.7101	x					x	x	HMDB0034543	AzII	M+2H	C54H82O23	33.4	0	0.153316	67.2345	0.937062
231	C	Pos	3350.59	2971.83	5912.04	8.47212	x					x	x	HMDB0015421	Cefamandole	M+CH3OH+H	C18H18N6O5S2	36.3	0	-4.45399	86.9139	0.903179
232	C	Pos	8719.76	8160.06	15626.5	4.68927		x				x	x	HMDB0030353	Arecoline	M+H, M+Na	C8H13NO2	39.7	0	0.477074	99.0481	0.888694
233	C	Pos	975.813	651.848	1503.93	28.1482	x					x	x	HMDB0116536	PGP(i-12:0/i-12:0)	M+H	C30H60O13P2	35.2	0	0.407621	76.4255	0.885938
234	C	Pos	6207.62	4400.42	9771.52	24.0927	x					x	x	HMDB0062337	N-Oleoyl tyrosine	M+K	C27H43NO4	38.1	0	-0.41922	91.0952	0.881497
235	C	Pos	2019.67	1320.37	3073	29.6091	x					x	x	HMDB0038564	3'-N-Acetyl-4'-O -(14-methylpentadecanoyl) fusarochromanone	M+K	C33H52N2O6	36.4	0	-4.07582	86.8816	0.879785
236	C	Pos	461420	390901	781381	11.7009		x			x		x	HMDB0041454	D8'-Merulinic acid A	M+H, M+Na	C24H38O4	40.2	7.68	-2.33444	96.3409	0.874631
237	C	Pos	2662.01	1861.4	4130.32	25.0306	x					x	x	HMDB0135577	2-amino-4-({1-[ (carboxymethyl)-C-hydroxy carbonimidoyl] -2-[(1-hydroxy -2,4-diphenylbutan-2-yl) sulfanyl]ethyl} -C-hydroxycarbonimidoyl) butanoic acid	M+H	C26H33N3O7S	36.5	0	2.22067	85.1905	0.868844
238	C	Pos	3573.44	3952.54	6818.89	7.12366	x					x	x	HMDB0034859	Halosulfuron-methyl	2M+K	C13H15ClN6O7S	32.8	0	0.554158	64.5574	0.857659
239	C	Pos	2412.92	1899.55	3906.1	16.8354	x					x	x	HMDB0015427	Ceftizoxime	2M+Na	C13H13N5O5S2	37.3	0	0.922903	87.5115	0.857215
240	C	Pos	12429.7	9301.29	19664.5	20.3593	x					x	x	HMDB0012986	Kinetensin 4-7	M+H	C26H37N9O6	37.6	0	-0.661571	88.7114	0.855836
241	C	Pos	72265.6	58756.8	118388	14.5809		x				x	x	HMDB0034595	Aginoside progenin	M+K	C39H64O15	33.3	0	4.93428	72.2591	0.853707
242	C	Pos	9146.12	6929.99	14515	19.4953	x					x	x	HMDB0032199	Chymosin preparation, escherichia coli k-12	M+CH3OH+H	C30H27N3O15	33.6	0	-0.555133	68.8681	0.852631
243	C	Pos	1484.09	1219.04	2436.64	13.8668	x					x	x	HMDB0032023	3-Epidemissidine	2M+H	C27H45NO	34	0	3.26489	73.9764	0.85026
244	C	Pos	1184.15	1268.45	2206.03	4.86057	x					x	x	HMDB0014345	Hydroxocobalamin	M+2H	C62H89CoN13O15P	31.5	0	-2.66884	60.6968	0.847143
245	C	Pos	5908.72	5494.67	10250.7	5.13496	x					x	x	HMDB0030914	Alliospiroside C	M+Na	C38H60O13	32.4	0	-1.50972	63.959	0.846256
246	C	Pos	1301.85	1150.4	2197.51	8.73435	x					x	x	HMDB0003201	Malvidin	2M+K	C17H15ClO7	31.3	0	-4.58613	61.947	0.841767
247	C	Pos	16836.4	13484.2	27155.6	15.6354		x				x	x	HMDB0015009	Terbutaline	2M+Na	C12H19NO3	37	0	1.50995	86.9126	0.840952
248	C	Pos	521.303	342.282	769.031	29.3166	x					x		HMDB0030525	Rhizonin A	M+2H	C42H65N7O9	35.7	0	-4.59771	83.6055	0.832704
249	C	Pos	17621.3	11627.9	25784.2	28.9783	x					x	x	HMDB0036548	Hericenone B	2M+H	C27H31NO4	33.6	0	4.83584	73.5744	0.818085
250	C	Pos	17432.6	14708.5	28281	11.9863		x				x	x	HMDB0062613	(25R)-3beta-hydroxy cholest-5-en-7 -one-26-oate	M+K	C27H41O4-	34.7	0	-0.868589	74.5016	0.815417
251	C	Pos	3615.9	2652.95	5455.45	21.7236	x					x	x	HMDB0000941	Cholest-5-ene	2M+Na	C27H46	34	0	-4.38035	74.8913	0.799499
252	C	Pos	468.243	359.313	720.175	18.615	x					x	x	HMDB0002117	Oleamide	M+H	C18H35NO	36.1	0	-0.691574	81.5735	0.799489
253	C	Pos	790.002	735.37	1324.78	5.06513	x					x	x	HMDB0014857	Azatadine	2M+Na	C20H22N2	34.8	0	4.87343	79.8589	0.796593
254	C	Pos	751279	499759	1.08196e+06	28.4326		x		x			x	YMDB01187	PC(18:0/0:0)	M+Na, M+K	C26H54NO7P	50.4	53.5	-0.279598	98.9491	0.790516
255	C	Pos	1723.26	1593.91	2858.69	5.51458	x					x	x	HMDB0014839	Amprenavir	M+K	C25H35N3O6S	33.4	0	2.82371	70.4569	0.785405
256	C	Pos	1907.49	1348.04	2795.8	24.3025	x					x	x	HMDB0035909	Glaucarubol 15-O -beta-D-glucopyranoside	M+CH3OH+H	C26H38O13	37.8	0	-3.98611	93.8898	0.780371
257	C	Pos	5591.14	4727.95	8841.59	11.8297	x					x	x	HMDB0031436	Silicic acid	2M+K	H4O4Si	38	0	-1.32653	91.3547	0.777062
258	C	Pos	3938.93	2929.46	5881.85	20.7851	x					x	x	HMDB0006805	Beta-Alanyl-CoA	M+K	C24H41N8O17P3S	32.6	0	4.14411	68.0225	0.776297
259	C	Pos	4852.18	3808.62	7384.43	17.0402	x					x	x	HMDB0010355	Cholestane-3,7,12,25-tetrol-3-glucuronide	M+H	C33H56O10	39.2	0	0.215129	96.3895	0.769987
260	C	Pos	33608.8	24519.9	49325.7	22.1125		x				x	x	HMDB0031880	Ampeloside Bf2	M+Na	C45H76O21	34.5	12	3.72454	64.7287	0.763088
261	C	Pos	5355.1	4163.47	8002.19	17.7045	x					x	x	HMDB0000934	Uridine diphosphate acetyl galactosamine 4-sulfate	M+K	C17H27N3O20P2S	37.3	0	0.390813	87.22	0.749649
262	C	Pos	27083.5	20933.6	40323	18.1131	x					x	x	HMDB0061720	Temocapril	2M+Na	C23H28N2O5S2	36	0	3.18435	83.7896	0.748053
263	C	Pos	263655	173622	366674	29.1179		x			x		x	HMDB0011152	PE(P-16:0e/0:0)	M+H	C21H44NO6P	44.3	26.3	-0.246316	95.3529	0.745949
264	C	Pos	1986.64	1795.79	3141.55	7.13579		x			x		x	HMDB0030731	3-(1,1-Dimethylallyl) herniarin	M+CH3OH+H	C15H16O3	40.2	7.61	-1.24785	94.737	0.732164
265	C	Pos	3630.63	3077.39	5564.52	11.6635	x					x	x	HMDB0039418	Congmunoside XIV	M+2H	C57H92O23	36.8	0	-3.22169	87.7566	0.730371
266	C	Pos	19907.9	15559.2	29412.7	17.3399	x					x	x	HMDB0062332	N-Docosahexaenoyl GABA	M+H	C26H39NO3	39.1	0	-0.212862	95.8062	0.729953
267	C	Pos	4440.35	4045.81	7026.84	6.57511	x					x	x	HMDB0014326	Flunisolide	2M+K	C24H31FO6	34.7	0	-4.5872	79.0549	0.727764
268	C	Pos	8614.51	6269.54	12231.5	22.2808	x					x	x	HMDB0033614	Licoagrone	M+H	C45H42O10	31.8	0	0.900894	59.8823	0.716833
269	C	Pos	5556.14	4428.42	8197.88	15.9731		x			x		x	HMDB0094645	Mono-(2-ethyl-5-oxohexyl) phthalate	M+Na	C16H20O5	41.2	11.5	-1.17275	96.0565	0.715552
270	C	Pos	2698.66	2880.42	4579.78	4.60731		x				x	x	HMDB0005792	Sulforaphane	M+H	C6H11NOS2	38.6	0	-0.552853	93.5176	0.715249
271	C	Pos	8541.5	6764.57	12471.8	16.418	x					x	x	HMDB0005031	Rosiglitazone	2M+Na	C18H19N3O3S	37.6	0	-1.01939	89.2619	0.704571
272	C	Pos	1306.71	904.437	1800.17	25.7286	x					x	x	HMDB0128985	{[4-(7-methoxy-2 -oxo-2H-chromen-6-yl) butan-2-yl]oxy} sulfonic acid	M+Na, M+K	C14H16O7S	37.4	0	-2.5786	90.2459	0.70334
273	C	Pos	11550.3	10821.6	18212.4	4.60674		x				x	x	HMDB0240252	Salicyluric beta -D-glucuronide	2M+H	C15H17NO10	35.6	0	-3.77764	82.6263	0.703235
274	C	Pos	5599.37	4064.48	7823.1	22.4616	x					x	x	HMDB0139920	3-(4-hydroxy-3-methoxyphenyl) -N-(4-oxobutyl) prop-2-enimidic acid	M+CH3OH+H	C14H17NO4	39.4	0	-0.262673	97.4006	0.695143
275	C	Pos	14816.6	11951.5	21664.7	15.137		x				x	x	HMDB0041033	1,7-Pentatria contadien-11-ol	M+Na	C35H68O	33.6	0	4.46803	73.0003	0.694825
276	C	Pos	1772.27	1277.32	2461.88	22.9527	x					x	x	HMDB0040461	1,5-Dibutyl methyl hydroxycitrate	M+Na	C15H26O8	36.9	0	-3.02971	87.912	0.691149
277	C	Pos	927.355	792.765	1387.27	11.0654	x					x	x	HMDB0061634	3-hydroxyoctanoyl carnitine	2M+Na	C15H29NO5	38.4	0	4.63037	97.3981	0.689735
278	C	Pos	2277.66	2351.2	3712.6	2.24672	x					x	x	HMDB0032653	(Z)-[3-(Methylsulfinyl) -1-propenyl] 2-propenyl disulfide	2M+K	C7H12OS3	36	0	4.98463	85.9899	0.681773
279	C	Pos	499813	398699	715854	15.9148		x			x		x	HMDB0010392	LysoPC(20:2(11Z,14Z))	M+H, M+Na	C28H54NO7P	47.5	39.7	-0.254888	98.2853	0.672127
280	C	Pos	3938.12	3031.12	5545.48	18.405	x					x	x	HMDB0013161	2-Hexenoylcarnitine	2M+K	C13H23NO4	36.5	0	2.63027	85.5763	0.670309
281	C	Pos	4990.72	4147.19	7269.2	13.0547	x					x	x	HMDB0033425	Tsugaric acid A 21-glucosyl ester	M+K	C38H60O9	32	0	-4.0222	64.687	0.669932
282	C	Pos	897.399	834.044	1374.51	5.17475	x					x	x	HMDB0131198	{11-methoxy-16,18-dioxo -6,8,19-trioxapentacyclo [10.7.0.0Â²,â¹.0Â³,â·.0Â¹Â³,Â¹â·] nonadeca-1(12),2(9),4,10,13(17) -pentaen-14-yl} oxidanesulfonic acid	M+Na	C17H12O10S	35.6	0	-2.6384	81.2661	0.666946
283	C	Pos	2047.91	1477.57	2785.92	22.8786	x					x	x	HMDB0033241	Glycylalanyl prolylmethionyl phenylalanyl valinamide	M+CH3OH+H	C29H45N7O6S	33.4	0	2.6047	70.1605	0.660334
284	C	Pos	4313.4	3250.6	5941.13	19.8708		x			x		x	HMDB0001898	Mesobilirubinogen	M+H	C33H44N4O6	44.3	41.8	-0.360874	80.3868	0.651587
Number	Consumed or Secreted	Polarity	Yeast_1	Yeast_2	Serum	% Sample CV	No MS/MS data	MS/MS	Not identified	Score >50	Score >40	Score >30	Consumed	Accepted Compound ID	Accepted Description	Adducts	Formula	Score	Fragmen -tation Score	Mass Error (ppm)	Isotope Similarity	Log2FC
285	C	Pos	34591.7	25807.2	47264	20.5684		x				x	x	HMDB0014819	Amphotericin B	M+Na	C47H73NO17	38.9	28.6	0.208128	66.0547	0.646219
286	C	Pos	2048.82	1850.38	3046.77	7.19723	x					x	x	HMDB0014870	Atracurium	M+Na	C53H72N2O12+2	30.1	0	3.07024	54.0752	0.644102
287	C	Pos	82770.6	66336.7	116331	15.5868		x				x	x	HMDB0013631	Oleoyl glycine	M+H	C20H37NO3	39.9	4.38	-1.08322	96.6169	0.641885
288	C	Pos	2662.66	2900.57	4335.16	6.04803	x					x	x	HMDB0011758	Cer(d18:0/12:0)	2M+H	C30H61NO3	34.6	0	-0.0437663	73.1082	0.640164
289	C	Pos	893.948	822.626	1329	5.87594	x					x	x	HMDB0035388	(24E)-3 alpha,15 alpha-Diacetoxy-23 -oxo-7,9(11) ,24-lanostatrien -26-oic acid	M+K	C34H48O7	33	0	2.53807	67.8301	0.630806
290	C	Pos	28710.3	26788.4	42965.4	4.89721	x					x	x	HMDB0033617	Vignatic acid B	M+H	C27H41N3O7	37.7	0	3.95504	93.0007	0.630721
291	C	Pos	41.0531	54.932	74.22	20.4487	x					x		HMDB0031890	7-(Methylthio) heptanenitrile	M+H	C8H15NS	36.9	0	-1.78457	86.6658	0.628997
292	C	Pos	690.829	581.029	981.778	12.2089	x					x	x	HMDB0031697	Lucuminamide	M+CH3OH+H	C19H27NO11	37.9	0	-0.826397	90.4061	0.626531
293	C	Pos	2287.22	2024.89	3317.47	8.6033	x					x	x	HMDB0041549	Hovenidulcioside B2	M+K	C38H60O12	32.2	0	2.45629	64.1126	0.621688
294	C	Pos	2665.7	2281.81	3795.85	10.9732	x					x	x	YMDB01154	LIPC 18:0;3	M+CH3OH+H	C24H50NO11P	36.4	0	2.16099	84.4345	0.617719
295	C	Pos	1752.55	1390.77	2399.49	16.2771	x					x	x	HMDB0014369	Indinavir	M+K	C36H47N5O4	32.9	0	-0.822353	65.6707	0.610438
296	C	Pos	151.773	169.957	245.385	7.99296	x					x	x	HMDB0000562	Creatinine	M+H	C4H7N3O	38.7	0	-0.751223	94.4515	0.609192
297	C	Pos	984.306	769.607	1336.33	17.3115	x					x	x	HMDB0035264	Avenestergenin A1	M+K	C38H55NO7	32.1	0	3.40157	64.6888	0.607704
298	C	Pos	3357.98	2706.12	4607.77	15.2023	x					x	x	HMDB0013324	2-Octenoylcarnitine	M+H	C15H27NO4	38.6	0	-0.885837	94.0806	0.603775
299	C	Pos	2118.63	1805.91	2979.36	11.2689	x					x	x	HMDB0014930	Tripelennamine	M+CH3OH+H	C16H21N3	36.4	0	-0.982388	83.136	0.602476
300	C	Pos	7262.59	7188.91	10958.3	0.72103	x					x	x	HMDB0060763	4-Hydroxy duloxetine glucuronide	M+CH3OH+H	C24H27NO8S	37.9	0	-0.755377	90.3514	0.600805
301	C	Pos	30091.5	24109.1	41095.8	15.6094	x					x	x	HMDB0012158	3-Oxopimelyl-CoA	M+Na	C28H44N7O20P3S	33.3	0	-4.00872	70.975	0.600682
302	C	Pos	16941.9	13859.3	23347	14.1539		x				x	x	HMDB0125476	[(4-{3-[2-(2,4-dihydroxyphenyl) -2-oxoethyl]-4,6-dihydroxy -2-methoxyphenyl} -2-methylbut-2-en-1-yl) oxy]sulfonic acid	M+H, M+Na	C20H22O10S	37.5	0	0.849482	88.5689	0.600252
303	C	Pos	1191.6	1511.13	2044.38	16.7193	x					x	x	HMDB0015336	Flumazenil	2M+Na	C15H14FN3O3	39	0	-1.45946	96.8691	0.597247
304	C	Pos	175.27	136.852	235.877	17.407	x					x	x	HMDB0062561	trizma acetate	M+H	C6H15NO5	38.2	0	-0.997337	92.1915	0.595925
305	C	Pos	15553.3	13900.1	22253.7	7.93832	x					x	x	HMDB0062252	(alpha-D-mannosyl) 7-beta-D-mannosyl -diacetylchitobiosyl -L-asparagine, isoform B (protein)	2M+K	C7H7IO	37.6	0	-3.85953	92.4643	0.59561
306	C	Pos	29996.3	25896.7	42171.3	10.3728		x			x		x	HMDB0031647	Acrylic acid	2M+H	C3H4O2	40	1.93	0.657338	98.9507	0.593594
307	C	Pos	185.392	124.503	233.741	27.7869	x					x	x	HMDB0015086	Isoniazid	M+H	C6H7N3O	38	0	-2.21593	92.4478	0.593133
308	C	Pos	645.436	459.249	830.754	23.8356	x					x	x	HMDB0056097	DG(22:0/0:0/18:2n6)	M+Na	C44H82O5	33.5	0	0.299921	68.1007	0.588858
309	C	Pos	3.79509e+07	3.31674e+07	5.34678e+07	9.51211		x		x			x	YMDB02212	LysoPC(18:2(9Z,12Z))	M+H, M+Na	C26H50NO7P	55.9	80.8	0.250959	98.7388	0.588449
310	C	Pos	625.361	587.169	908.07	4.45442	x					x	x	HMDB0029294	Caffeoyl aspartic acid	M+H	C13H13NO7	35.9	0	4.74566	85.0617	0.582856
311	C	Pos	771.21	1046.37	1358.14	21.4097	x					x	x	HMDB0040653	Mabioside C	M+2H	C42H64O14	31.9	0	-2.97187	62.9608	0.579614
312	C	Pos	9707.66	7187.42	12611.4	21.0958	x					x	x	HMDB0038637	Methoxybrassitin	M+K	C12H14N2O2S	37.6	0	0.600837	88.765	0.578121
313	C	Pos	3500.19	3012.75	4856.25	10.5843	x					x	x	HMDB0031885	6-Hydroxypenta decanedioic acid	M+Na	C15H28O5	38.5	0	-1.17332	93.9564	0.576534
314	C	Pos	3717.84	2947.05	4968.12	16.3553	x					x	x	HMDB0039760	1,1'-[1,12-Dodecanediylbis (oxy)]bisbenzene	M+H	C24H34O2	38.5	0	-1.10798	93.9267	0.576119
315	C	Pos	387.499	479.715	646.381	15.0381	x					x	x	HMDB0014739	Linezolid	2M+Na	C16H20FN3O4	38	0	-3.0131	93.6935	0.575996
316	C	Pos	39578.6	36447.8	56552.1	5.82381	x					x	x	HMDB0094688	1-Stearoyl glycerophosphocholine	M+Na	C26H55NO7P	36.3	0	-2.94921	85.2335	0.57308
317	C	Pos	3752.63	2802.68	4873.96	20.4938		x				x	x	HMDB0125481	2-amino-4 -({1-[(carboxymethyl) -C-hydroxycarbonimidoyl] -2-[(4-{3-[2-(2,4-dihydroxyphenyl) -2-oxoethyl]-4,6-dihydroxy -2-methoxyphenyl} -3-hydroxy-2-methylbutan-2-yl) sulfanyl]ethyl} -C-hydroxycarbonimidoyl) butanoic acid	M+CH3OH+H	C30H39N3O13S	39.8	16.5	-3.6543	86.9167	0.572429
318	C	Pos	7837.62	6447.96	10605.3	13.7571	x					x	x	HMDB0059587	Perfluorooctanoic acid	M+H	C8HF15O2	38.5	0	4.56209	97.9202	0.570231
319	C	Pos	55033.3	50033.7	77951.8	6.7296		x			x		x	HMDB0032976	4,5-Dimethylthiazole	2M+K	C5H7NS	40.7	10.5	1.33022	94.4738	0.569344
320	C	Pos	2732.32	2199.13	3647.39	15.2905	x					x	x	HMDB0015386	Retapamulin	M+K	C30H47NO4S	35.4	0	-3.06918	80.5631	0.564854
321	C	Pos	3465.94	2651.87	4515.81	18.8183	x					x	x	HMDB0126665	2-{[hydroxy ({3,4,8,9,10-pentahydroxy -6-oxo-6H-benzo [c]chromen-1-yl}) methylidene] amino}acetic acid	2M+Na	C16H11NO10	35.8	0	2.30696	81.8015	0.561971
322	C	Pos	10347.9	7250.32	12983.2	24.8922	x					x	x	HMDB0036339	25-Acetyl-6,7 -didehydrofevicordin F 3 -[glucosyl-(1->6)-glucoside]	M+Na	C43H62O18	33.5	0	-1.97589	69.6373	0.561225
323	C	Pos	1200.86	1384.34	1902.61	10.0368	x					x	x	HMDB0032496	Propyl propane thiosulfonate	2M+Na	C11H16O5	37.6	0	-0.000551809	88.1927	0.557704
324	C	Pos	32437.5	29354.8	45443.5	7.05504		x				x	x	HMDB0041207	Dide-O-methylsimmondsin	2M+Na	C14H21NO9	36.1	0.222	-2.92521	83.8505	0.556646
325	C	Pos	3027.25	2590.58	4131.46	10.9928	x					x	x	HMDB0033237	1,2,10-Trihydroxydihydro -trans-linalyl oxide 7-O-beta-D-glucopyranoside	2M+H	C16H30O10	36.4	0	0.0351642	81.9207	0.556637
326	C	Pos	39659.9	32485.3	53053.1	14.0638	x					x	x	HMDB0012472	(3E,5Z,8Z) -Tetradecatrienoyl-CoA	M+2H	C35H52N7O17P3S-4	37.3	0	0.445307	87.0544	0.556535
327	C	Pos	11512.8	7490.87	13950.1	29.9301	x					x	x	HMDB0030073	Albafuran C	M+K	C34H28O9	36.8	0	-2.50026	86.9624	0.554005
328	C	Pos	2189.14	2200.21	3218.76	0.35651	x					x	x	HMDB0038422	3-Phenylpropyl glucosinolate	M+CH3OH+H	C16H23NO9S2	36.5	0	1.81298	84.6708	0.552499
329	C	Pos	27761.4	23550.3	37609	11.6064		x				x	x	HMDB0116157	CDP-DG(i-12:0/i-12:0)	M+CH3OH+H	C36H65N3O15P2	36.5	0	-3.29655	86.5054	0.551789
330	C	Pos	465.243	590.919	774.016	16.8281	x					x	x	HMDB0062623	(6R)-5,10-methenyl tetrahydrofolate	2M+K	C20H20N7O6-	34.6	0	3.79926	77.3276	0.551605
331	C	Pos	2280.2	1605.62	2842.67	24.5509	x					x	x	HMDB0015381	Gliquidone	M+H	C27H33N3O6S	35.7	0	0.233424	79.0037	0.549028
332	C	Pos	1464.25	1291.39	2014.63	8.87129		x				x	x	HMDB0037780	Ganoderiol G	M+CH3OH+H	C31H52O5	38.5	0	-1.22853	94.0758	0.548129
333	C	Pos	15121.7	11602.8	19473.7	18.6213		x				x	x	HMDB0014971	Cefaclor	2M+Na	C15H14ClN3O4S	31.4	0	2.55039	59.8878	0.543363
334	C	Pos	372823	309660	496151	13.0885		x			x		x	HMDB0031963	(3b,6b,8a,12a)-8,12 -Epoxy-7(11)-eremophilene -6,8,12-trimethoxy-3-ol	M+H, M+Na, M+K	C18H30O5	40.1	4.41	-0.795135	96.9339	0.539986
335	C	Pos	4066	3361.42	5397.68	13.4156	x					x	x	HMDB0030343	Corchoroside B	M+Na	C29H42O8	37.4	0	-4.45919	92.4164	0.539479
336	C	Pos	1045.49	705.327	1270.01	27.4766	x					x	x	HMDB0015495	Ajmaline	2M+K	C20H26N2O2	35.7	0	4.8799	84.2455	0.53681
Number	Consumed or Secreted	Polarity	Yeast_1	Yeast_2	Serum	% Sample CV	No MS/MS data	MS/MS	Not identified	Score >50	Score >40	Score >30	Consumed	Accepted Compound ID	Accepted Description	Adducts	Formula	Score	Fragmen -tation Score	Mass Error (ppm)	Isotope Similarity	Log2FC
337	C	Pos	668.734	467.648	823.276	25.025	x					x	x	HMDB0013024	Neurotensin 11-13	M+K	C21H33N3O5	35.3	0	0.862412	77.6908	0.535
338	C	Pos	28625	23821.7	37794.3	12.9518		x				x	x	HMDB0039786	Dihydro-4-mercapto -3(2H)-furanone	M+H	C4H6O2S	38.4	1.49	-0.216117	90.568	0.527315
339	C	Pos	16702.9	11740.9	20473	24.6706		x				x	x	HMDB0014945	Proparacaine	2M+Na	C16H26N2O3	37	0	1.50875	87.0574	0.525609
340	C	Pos	12700.1	9983.68	16308.5	16.9352		x			x		x	HMDB0039155	ar-Artemisene	M+H	C20H30	40.2	4.57	-0.72631	97.2432	0.523961
341	C	Pos	2407.3	2089.36	3224.65	9.99925	x					x	x	HMDB0031942	Niazinin A	M+CH3OH+H	C15H21NO6S	38.5	0	0.927106	93.7095	0.520287
342	C	Pos	6464.09	5907.58	8798.96	6.36158	x					x	x	HMDB0014804	Nafarelin	M+2H	C66H83N17O13	35	0	4.10802	79.7219	0.508365
343	C	Pos	4817.4	4609	6701.81	3.12646	x					x	x	HMDB0041309	(2S,4S)-Monatin	2M+K	C14H16N2O5	31.3	0	3.8878	61.2402	0.507844
344	C	Pos	12817.6	11017.7	16935.3	10.6793		x			x		x	HMDB0060928	Buprenorphine glucuronide	M+CH3OH+H	C35H49NO10	42.7	17.7	-0.108152	96.0577	0.506933
345	C	Pos	1537.5	1319.6	2026.8	10.7855	x					x	x	HMDB0060626	Malathion monocarboxylic acid	2M+K	C8H15O6PS2	35.9	0	-1.61564	81.3756	0.504654
346	C	Pos	698.831	620.949	933.622	8.34547	x					x	x	HMDB0060144	Neocasomorphin (1-5)	M+K	C29H41N5O9	33.5	0	-2.09834	70.0004	0.500614
347	C	Neg	38.1517	39.5836	116.301	2.605	x					x	x	HMDB0001216	Tetrahydropteridine	M-H2O-H	C6H8N4	37.9	0	2.4633	92.3119	1.58123
348	C	Neg	1038.58	1277.83	1669.06	14.6064		x				x	x	HMDB0001441	Dihydropteridine	M-H2O-H	C6H6N4	37.9	0	2.23906	92.3331	0.527145
349	C	Neg	790.942	1175.83	1675.03	27.6754	x					x	x	HMDB0002332	B-Sulfinyl pyruvate	2M-H	C3H4O5S	38.5	0	-0.770515	93.3569	0.768356
350	C	Neg	18639.2	28559.2	41701.4	29.7235		x				x	x	HMDB0002579	Glycochenodeoxy cholic acid 3-glucuronide	M-H	C32H51NO11	38.3	0	-2.88946	94.8697	0.821358
351	C	Neg	1356.08	2014.05	3178.28	27.6107		x				x	x	HMDB0005923	N4-Acetylcytidine	M+FA-H	C11H15N3O6	38.8	3.89	1.32423	91.5093	0.915445
352	C	Neg	30669.5	46609.1	64369.9	29.1698		x				x	x	HMDB0010320	Cortolone -3-glucuronide	M-H	C27H42O11	39	0	-2.70129	98.0981	0.736318
353	C	Neg	3814.27	5836.24	7555.4	29.6305		x				x	x	HMDB0010351	11-beta-Hydroxy androsterone -3-glucuronide	M-H	C25H38O9	38.2	0	-2.03523	93.4491	0.646902
354	C	Neg	12824.8	19427.1	24776.6	28.9506		x				x	x	HMDB0012267	N-Succinyl-L, L-2,6-diaminopimelate	M-H, M+FA-H	C11H18N2O7	38.9	0	2.24171	97.1022	0.6196
355	C	Neg	759.922	922.559	1419.26	13.6705	x					x	x	HMDB0012974	Hypothiocyanite	2M-H	CHNOS	38.9	0	1.35557	96.3675	0.754546
356	C	Neg	1335.33	1777.24	3429.32	20.0785		x				x	x	HMDB0014327	Baclofen	2M+FA-H	C10H12ClNO2	33.8	0	4.9848	74.6207	1.13982
357	C	Neg	7854.86	11856.3	19970.1	28.7093		x				x	x	HMDB0014622	Amikacin	M-H	C22H43N5O13	38.8	2.42	2.78254	94.9941	1.01883
358	C	Neg	14248.4	21134.9	27472.6	27.5241		x				x	x	HMDB0014733	Oxytetracycline	M+FA-H	C22H24N2O9	38.9	1.95	3.05518	96.1184	0.634923
359	C	Neg	626.515	943.211	1465.02	28.5321	x					x	x	HMDB0014744	Cyclothiazide	M-H2O-H	C14H16ClN3O4S2	32.4	0	0.754965	62.8652	0.900408
360	C	Neg	1305.62	1823.82	2441.53	23.4182	x					x	x	HMDB0014767	Guanabenz	2M-H	C8H8Cl2N4	30.9	0	1.78852	56.5332	0.641882
361	C	Neg	6929.6	10540.7	12600.4	29.2316		x				x	x	HMDB0015181	Fluocinonide	M-H2O-H	C26H32F2O7	38.5	0	0.521552	92.9666	0.528571
362	C	Neg	550.824	838.362	1062.15	29.2719	x					x	x	HMDB0015201	Clonazepam	2M-H	C15H10ClN3O3	32.1	0	2.28111	63.2746	0.612754
363	C	Neg	402.237	521.049	769.759	18.1985	x					x	x	HMDB0029616	Diazene dicarboxamide	2M+FA-H	C2H4N4O2	38.4	0	4.761	97.5765	0.73763
364	C	Neg	296.806	418.867	537.978	24.1199	x					x	x	HMDB0029707	2-Amino-3,4-dimethyl imidazo [4,5-f]quinoline	M-H2O-H	C12H12N4	37.7	0	2.37156	91.2243	0.588245
365	C	Neg	37118.5	56265	77581.8	28.9958		x				x	x	HMDB0029803	Pentasine	M-H2O-H	C30H49N6O10+	38.2	0	-2.01054	93.6029	0.732551
366	C	Neg	1309.33	1998.38	2880.75	29.4604		x				x	x	HMDB0029838	Harmalol	2M-H	C12H12N2O	38.8	0	2.11876	96.7559	0.800611
367	C	Neg	15122.2	20883.1	42445.1	22.6277		x				x	x	HMDB0029955	D-erythro -L-galacto-Nonulose	M-H	C9H18O9	39.1	0	-1.83181	97.8375	1.23739
368	C	Neg	5176.92	7608.76	13100.9	26.8984		x				x	x	HMDB0030115	Kuwanon V	M-H2O-H	C40H38O8	35.6	0	-4.2491	83.0153	1.03514
369	C	Neg	962.346	1369.39	1735.14	24.6875	x					x	x	HMDB0030697	Sarmentosin	M+FA-H	C11H17NO7	37.9	0	-3.46692	93.5959	0.573652
370	C	Neg	8291.05	12479.2	17173.1	28.5163		x				x	x	HMDB0031823	Diphenyl disulfide	M-H2O-H	C12H10S2	36.7	0	4.13357	88.422	0.725631
371	C	Neg	12382.7	18038.4	22752.1	26.2924		x				x	x	HMDB0032658	7-Chloro-3,3',4', 5,6,8-hexamethoxyflavone	M+FA-H	C21H21ClO8	33.5	0.542	-4.38513	72.2092	0.58093
372	C	Neg	32.5952	35.2168	59.6813	5.46739	x					x	x	HMDB0032684	Lactyltrimethyl ammonium betaine	M-H2O-H	C6H13AsO3	38.3	0	1.23196	92.9691	0.815739
373	C	Neg	130.155	149.48	260.437	9.77324	x					x	x	HMDB0036134	4-[(2-Furanylmethyl)thio] -2-pentanone	M-H2O-H	C10H14O2S	35.8	0	4.88289	84.7505	0.897385
374	C	Neg	418.48	570.008	1587.93	21.6788	x					x	x	HMDB0040462	Garcinia lactone dibutyl ester	M+FA-H	C14H22O7	38.2	0	-3.0987	94.5271	1.68385
375	C	Neg	149.964	207.312	402.575	22.6999	x					x	x	HMDB0041550	Oleoside 11-methyl ester	M+FA-H	C17H24O11	38.2	0	-0.568416	91.5601	1.17222
376	C	Neg	35926.1	53908.6	71007.2	28.3087		x				x	x	HMDB0060013	O-methoxycatechol -O-sulphate	M-H	C7H8O5S	37.7	0	-4.74191	94.1277	0.660691
377	C	Neg	359.03	381.615	654.309	4.31251		x				x	x	HMDB0060917	4'-Hydroxyflurbiprofen	M-H	C15H13FO3	37.8	0	0.774838	89.8234	0.82119
378	C	Neg	273.487	383.382	547.814	23.6598	x					x	x	HMDB0062185	1-alkyl-2-acyl glycerophospho ethanolamine	M-H	C6H14NO7P	37.4	0	-4.01701	91.6938	0.73808
379	C	Neg	10989.4	16632.6	41386.7	28.8924		x			x		x	HMDB0062290	12R-hydroxy-5Z,8Z,12Z -eicosatrienoic acid	M-H2O-H	C20H34O3	40.6	10.9	-4.14789	96.8983	1.58335
380	C	Neg	21296	29818.1	36380.2	23.5788		x				x	x	HMDB0062550	2-Methoxy acetaminophen sulfate	M-H	C9H11NO6S	37.8	0	-2.93053	92.5591	0.509432
381	C	Neg	199.409	302.285	432.471	28.9994	x					x	x	HMDB0062574	N(tele)-methylhistaminium	M-H	C6H12N3+	38.7	0	2.54585	96.308	0.785795
382	C	Neg	596.404	700.477	960.845	11.3489	x					x	x	HMDB0062755	5'-xanthylate(2-)	M+FA-H	C10H11N4O9P-2	37.9	0	-2.23712	92.3677	0.567328
383	C	Neg	856.558	1269.3	1714.4	27.4575	x					x	x	HMDB0127823	3,6-dihydroxy-2 -[3-methoxy-4-(sulfooxy) phenyl]-7-(sulfinooxy )-3,4-dihydro-2H-1-benzopyran -5-olate	M-H2O-H	C16H15O12S2-	36.2	0	-0.247219	81.1108	0.689659
384	C	Neg	946.42	1140.49	2644.67	13.1513		x				x	x	HMDB0135202	(2-hydroxy-1,2-diphenylethoxy) sulfonic acid	M-H	C14H14O5S	36	0	-3.29348	84.0466	1.34172
385	C	Neg	5938.13	8497.43	10613.3	25.0727		x				x	x	YMDB00117	4-amino-2-methyl -5-diphosphomethyl pyrimidine	M-H2O-H	C6H11N3O7P2	39.3	0	-1.93312	98.7217	0.55624

## Sheet: Unique_C_or_S_cpds_with_IDs (2
Number	Consumed or Secreted	Polarity	Yeast_1	Yeast_2	Avg_yeast	St.dev_ yeast	Serum	import/export	% Sample CV (avg/stdev *100)	No MS/MS data	MS/MS	Not identified	Score >50	Score >40	Score >30	Consumed	Accepted Compound ID	Accepted Description	Adducts	Formula	Score	Fragmen -tation Score	Mass Error (ppm)	Isotope Similarity	Reten -tion Time Error (mins)	Compound Link	Log2FC
1	S	Pos	11332.9	8447.26	9890.07	2040.43	0	Export	20.6311	x					x		HMDB0039421	Fenugreekine	M+2H	C21H27N7O14P2	37.9	0	0.464181	89.9918	NA	http://nonlinear.com/redirect/outbound?p=hmdb&param=HMDB0039421	Inf
2	S	Pos	5858.35	7043.59	6450.97	838.091	0	Export	12.9917	x					x		HMDB0061150	Hydroxyl frovatriptan	2M+K	C14H19N3O2	36.2	0	3.55283	84.9941	NA	http://nonlinear.com/redirect/outbound?p=hmdb&param=HMDB0061150	Inf
3	S	Pos	5426.59	7383.7	6405.14	1383.89	0	Export	21.6059	x					x		HMDB0059970	4-Hydroxy-5-(3',4',5'-trihydroxyphenyl)-valeric acid-O-methyl-O-glucuronide	M+Na	C18H24O13	35.2	0	-3.26186	79.6742	NA	http://nonlinear.com/redirect/outbound?p=hmdb&param=HMDB0059970	Inf
4	S	Pos	3736.44	5380.64	4558.54	1162.63	0	Export	25.5043	x					x		HMDB0012097	SM(d18:1/14:0)	M+H	C37H75N2O6P	37.6	0	-1.28295	89.4489	NA	http://nonlinear.com/redirect/outbound?p=hmdb&param=HMDB0012097	Inf
5	S	Pos	2891.11	1971.4	2431.26	650.331	0	Export	26.7488	x					x		HMDB0060622	Endoxifen O-glucuronide	M+CH3OH+H	C31H37NO8	37.8	0	-3.99673	93.4392	NA	http://nonlinear.com/redirect/outbound?p=hmdb&param=HMDB0060622	Inf
6	S	Pos	1409.61	1404.59	1407.1	3.54686	0	Export	0.25207	x					x		HMDB0034007	(E,E)-1-Chloro-3,11-tridecadiene-5,7,9-triyn-2-ol	2M+K	C13H11ClO	32.1	0	-4.23591	65.6563	NA	http://nonlinear.com/redirect/outbound?p=hmdb&param=HMDB0034007	Inf
7	S	Pos	1510.84	1118.24	1314.54	277.608	0	Export	21.1183	x					x		HMDB0013202	6-Keto-decanoylcarnitine	M+CH3OH+H	C17H31NO5	38.7	0	-0.906508	94.6074	NA	http://nonlinear.com/redirect/outbound?p=hmdb&param=HMDB0013202	Inf
8	S	Pos	1329.5	880.743	1105.12	317.318	0	Export	28.7134	x					x		HMDB0013325	2-trans,4-cis-Decadienoylcarnitine	M+CH3OH+H	C17H29NO4	38.1	0	-1.25784	91.7999	NA	http://nonlinear.com/redirect/outbound?p=hmdb&param=HMDB0013325	Inf
9	S	Pos	1144.4	959.112	1051.76	131.017	0	Export	12.457	x					x		HMDB0131295	(2-hydroxyethoxy)sulfonic acid	2M+Na	C2H6O5S	37.8	0	2.2617	91.7859	NA	http://nonlinear.com/redirect/outbound?p=hmdb&param=HMDB0131295	Inf
10	S	Pos	1142.84	794.341	968.593	246.428	0	Export	25.4419	x					x		HMDB0029333	Amphibine H	M+Na	C33H43N5O6	32.9	0	2.39778	67.5269	NA	http://nonlinear.com/redirect/outbound?p=hmdb&param=HMDB0029333	Inf
11	S	Pos	500.91	590.394	545.652	63.2749	0	Export	11.5962	x					x		HMDB0030550	Thamnosin	2M+H	C30H28O6	36.7	0	-1.49889	85.3581	NA	http://nonlinear.com/redirect/outbound?p=hmdb&param=HMDB0030550	Inf
12	S	Pos	582.661	419.696	501.178	115.233	0	Export	22.9924	x					x		HMDB0030436	Emblicanin B	M+H	C34H20O22	35.8	0	2.31843	81.8883	NA	http://nonlinear.com/redirect/outbound?p=hmdb&param=HMDB0030436	Inf
13	S	Pos	421.46	503.154	462.307	57.7662	0	Export	12.4952	x					x		HMDB0014634	Miglitol	2M+K	C8H17NO5	37.8	0	0.822803	90.1453	NA	http://nonlinear.com/redirect/outbound?p=hmdb&param=HMDB0014634	Inf
14	S	Pos	387.597	485.679	436.638	69.354	0	Export	15.8836	x					x		HMDB0004812	2,5-Furandicarboxylic acid	2M+H	C6H4O5	38	0	-2.35758	92.6402	NA	http://nonlinear.com/redirect/outbound?p=hmdb&param=HMDB0004812	Inf
15	S	Pos	341.125	341.786	341.456	0.467606	0	Export	0.136945	x					x		HMDB0013020	Neuromedin C	M+2H	C50H73N17O11S	33	0	1.58957	66.8948	NA	http://nonlinear.com/redirect/outbound?p=hmdb&param=HMDB0013020	Inf
16	S	Pos	357.394	318.418	337.906	27.5606	0	Export	8.15628	x					x		HMDB0001365	Cotinine methonium ion	2M+Na	C11H15N2O+	36.4	0	-4.97939	87.8715	NA	http://nonlinear.com/redirect/outbound?p=hmdb&param=HMDB0001365	Inf
17	S	Pos	266.252	372.597	319.425	75.1967	0	Export	23.5413	x					x		HMDB0029239	p-Coumaroyl vitisin A	M+H	C35H31O16+	32.1	0	4.72242	65.7968	NA	http://nonlinear.com/redirect/outbound?p=hmdb&param=HMDB0029239	Inf
18	S	Pos	164.841	130.928	147.884	23.9803	0	Export	16.2155	x					x		HMDB0015454	Rasagiline	2M+Na	C12H13N	36.9	0	-2.48135	87.4636	NA	http://nonlinear.com/redirect/outbound?p=hmdb&param=HMDB0015454	Inf
19	S	Pos	77.1653	58.2208	67.693	13.3957	0	Export	19.7889	x					x		HMDB0035990	Cerebroside B	M+H	C41H77NO9	31.6	0	-3.48873	62.1808	NA	http://nonlinear.com/redirect/outbound?p=hmdb&param=HMDB0035990	Inf
20	S	Pos	8.09876	10.3553	9.22703	1.59562	0	Export	17.2929	x					x		HMDB0034155	Thiourea	2M+H	CH4N2S	38.2	0	-1.9225	93.2811	NA	http://nonlinear.com/redirect/outbound?p=hmdb&param=HMDB0034155	Inf
21	S	Pos	13233.1	13796	13514.6	398.067	169.172	Export	2.94546		x			x			HMDB0015090	Netilmicin	M+Na	C21H41N5O7	41.1	13.7	4.30352	96.6995	NA	http://nonlinear.com/redirect/outbound?p=hmdb&param=HMDB0015090	6.31988
22	S	Pos	8329.78	10711.3	9520.54	1683.99	127.528	Export	17.688		x				x		HMDB0033548	4-Hydroxy-5-methyl-3(2H)-thiophenone	M+H	C5H6O2S	38.8	0	0.509229	94.7973	NA	http://nonlinear.com/redirect/outbound?p=hmdb&param=HMDB0033548	6.22215
23	S	Pos	13702	9343.58	11522.8	3081.87	178.535	Export	26.7459	x					x		HMDB0002249	6-Methyltetrahydropterin	M+CH3OH+H	C7H11N5O	39.5	0	0.421314	97.865	NA	http://nonlinear.com/redirect/outbound?p=hmdb&param=HMDB0002249	6.01214
24	S	Pos	2636.95	2078.25	2357.6	395.06	40.6678	Export	16.7569		x				x		HMDB0011747	Ciliatine	M+H	C2H8NO3P	39.1	0	-2.87643	98.8307	NA	http://nonlinear.com/redirect/outbound?p=hmdb&param=HMDB0011747	5.85729
25	S	Pos	11677.1	14129.8	12903.5	1734.33	374.95	Export	13.4408		x			x			HMDB0012286	S-Prenyl-L-cysteine	M+H	C8H15NO2S	41.1	9.69	-0.676454	96.5717	NA	http://nonlinear.com/redirect/outbound?p=hmdb&param=HMDB0012286	5.10492
26	S	Pos	2712.4	3738.45	3225.42	725.524	135.118	Export	22.4939	x					x		HMDB0014449	Desogestrel	M+CH3OH+H	C22H30O	38.6	0	-2.45379	95.9289	NA	http://nonlinear.com/redirect/outbound?p=hmdb&param=HMDB0014449	4.57719
27	S	Pos	109260	141720	125490	22952.8	5512.75	Export	18.2905		x			x			HMDB0059611	Thiomorpholine 3-carboxylate	M+H	C5H9NO2S	46.8	40.3	0.468778	94.4643	NA	http://nonlinear.com/redirect/outbound?p=hmdb&param=HMDB0059611	4.50866
28	S	Pos	9392.11	9318.08	9355.1	52.3454	421.587	Export	0.559539		x			x			HMDB0032931	2-Benzoxazolol	M+H	C7H5NO2	41.5	10.1	-1.41483	98.9653	NA	http://nonlinear.com/redirect/outbound?p=hmdb&param=HMDB0032931	4.47185
29	S	Pos	25195.6	20842.3	23018.9	3078.27	1732.68	Export	13.3728		x				x		HMDB0014784	Nystatin	M+Na	C47H75NO17	32.7	7.48	1.04263	57.1719	NA	http://nonlinear.com/redirect/outbound?p=hmdb&param=HMDB0014784	3.73174
30	S	Pos	12827.1	11820.4	12323.8	711.807	1230.59	Export	5.77589	x					x		HMDB0015210	Etidronic acid	2M+K	C2H8O7P2	38.2	0	-4.6154	96.4626	NA	http://nonlinear.com/redirect/outbound?p=hmdb&param=HMDB0015210	3.32402
31	S	Pos	47589.2	41946.3	44767.8	3990.13	5062.65	Export	8.91295		x				x		HMDB0015648	Fesoterodine	M+K	C26H37NO3	35.2	0	3.76897	80.3576	NA	http://nonlinear.com/redirect/outbound?p=hmdb&param=HMDB0015648	3.1445
32	S	Pos	486.663	526.104	506.384	27.8885	66.5531	Export	5.50738	x					x		HMDB0062341	N-Stearoyl GABA	M+CH3OH+H	C22H43NO3	36.3	0	-2.29561	84.0653	NA	http://nonlinear.com/redirect/outbound?p=hmdb&param=HMDB0062341	2.92765
33	S	Pos	4837.02	4047.64	4442.33	558.177	600.044	Export	12.5649	x					x		HMDB0000709	L-Cysteinylglycine disulfide	M+H	C8H15N3O5S2	36	0	0.581426	80.6871	NA	http://nonlinear.com/redirect/outbound?p=hmdb&param=HMDB0000709	2.88818
34	S	Pos	2612.94	3446.66	3029.8	589.526	419.745	Export	19.4576	x					x		HMDB0015328	Captopril	2M+Na	C9H15NO3S	36.8	0	1.08791	85.1447	NA	http://nonlinear.com/redirect/outbound?p=hmdb&param=HMDB0015328	2.85164
35	S	Pos	209.919	211.591	210.755	1.18278	29.6364	Export	0.561212	x					x		HMDB0034276	L,L-Cyclo(leucylprolyl)	M+CH3OH+H	C11H18N2O2	37.2	0	-1.27527	87.6501	NA	http://nonlinear.com/redirect/outbound?p=hmdb&param=HMDB0034276	2.83012
36	S	Pos	1761.18	1220.61	1490.89	382.243	237.568	Export	25.6385		x				x		HMDB0062270	1,2-Diacylglycerol-LD-PI-pool	M+H	C7H5NO	39.3	0	-0.807428	97.6589	NA	http://nonlinear.com/redirect/outbound?p=hmdb&param=HMDB0062270	2.64976
37	S	Pos	639.215	655.899	647.557	11.7972	103.621	Export	1.82181	x					x		HMDB0059636	3-(3,5-Diiodo-4-hydroxyphenyl)lactate	M+CH3OH+H	C9H8I2O4	37.8	0	-0.780605	89.8911	NA	http://nonlinear.com/redirect/outbound?p=hmdb&param=HMDB0059636	2.64369
38	S	Pos	2059.11	1742.2	1900.65	224.086	314.906	Export	11.79	x					x		HMDB0002196	Bismuth	2M+K	Bi+3	39.9	0	-0.364688	100	NA	http://nonlinear.com/redirect/outbound?p=hmdb&param=HMDB0002196	2.5935
39	S	Pos	264.557	360.624	312.59	67.9292	55.1948	Export	21.7311	x					x		HMDB0033625	(3R,7R)-1,3,7-Octanetriol	M+Na	C8H18O3	37.7	0	-2.01846	90.9536	NA	http://nonlinear.com/redirect/outbound?p=hmdb&param=HMDB0033625	2.50167
40	S	Pos	3902.22	5164.13	4533.18	892.307	820.887	Export	19.6839		x				x		HMDB0029555	4,5-Dihydro-2-methylthiazole	M+H	C4H7NS	38.8	0	1.10261	95.1078	NA	http://nonlinear.com/redirect/outbound?p=hmdb&param=HMDB0029555	2.46527
41	S	Pos	1212.52	1293.88	1253.2	57.5267	264.711	Export	4.59039	x					x	x	HMDB0000722	Lithocholyltaurine	2M+H	C26H45NO5S	33.1	0	-4.1036	70.3017	NA	http://nonlinear.com/redirect/outbound?p=hmdb&param=HMDB0000722	2.24313
42	S	Pos	4723.43	3869.81	4296.62	603.598	918.81	Export	14.0482	x					x		HMDB0014924	Marimastat	M+H	C15H29N3O5	38.4	0	-1.08505	93.187	NA	http://nonlinear.com/redirect/outbound?p=hmdb&param=HMDB0014924	2.22536
43	S	Pos	3436.65	2876.79	3156.72	395.882	720.556	Export	12.5409		x				x		HMDB0002991	Cysteamine	2M+Na	C2H7NS	38.2	0	3.50931	95.0535	NA	http://nonlinear.com/redirect/outbound?p=hmdb&param=HMDB0002991	2.13124
44	S	Pos	47.3029	68.09	57.6964	14.6987	13.4937	Export	25.4758	x					x		HMDB0001107	7-Methylguanosine	M+H	C11H16N5O5+	36.8	0	1.52663	86.0332	NA	http://nonlinear.com/redirect/outbound?p=hmdb&param=HMDB0001107	2.09619
45	S	Pos	14135.7	11504.4	12820.1	1860.6	3065.32	Export	14.5132		x				x		HMDB0014760	Nicardipine	M+H	C26H29N3O6	39.1	0	-0.727992	96.1941	NA	http://nonlinear.com/redirect/outbound?p=hmdb&param=HMDB0014760	2.06429
46	S	Pos	731.007	599.41	665.209	93.0537	163.911	Export	13.9886	x					x		HMDB0039459	Di-2-propenyl pentasulfide	2M+K	C6H10S5	33.4	0	-4.67792	72.1986	NA	http://nonlinear.com/redirect/outbound?p=hmdb&param=HMDB0039459	2.02089
47	S	Pos	495.723	393.554	444.638	72.2441	110.512	Export	16.2478	x					x		HMDB0062555	hydroxyisovaleroyl carnitine	2M+Na	C12H23NO5	37.3	0	-0.0322218	86.2933	NA	http://nonlinear.com/redirect/outbound?p=hmdb&param=HMDB0062555	2.00842
48	S	Pos	547.06	543.086	545.073	2.81056	141.868	Export	0.515629	x					x		HMDB0012934	Dynorphin A 9-17	M+2H	C53H85N17O14	30.1	0	0.88347	51.7896	NA	http://nonlinear.com/redirect/outbound?p=hmdb&param=HMDB0012934	1.9419
49	S	Pos	1485.72	1880.69	1683.21	279.28	442.852	Export	16.5921	x					x		HMDB0015271	Cefadroxil	M+K	C16H17N3O5S	35.5	0	-0.552293	77.9541	NA	http://nonlinear.com/redirect/outbound?p=hmdb&param=HMDB0015271	1.92631
50	S	Pos	15530.6	16730.6	16130.6	848.588	4300.01	Export	5.26074	x					x		HMDB0002061	Hyaluronic acid	M+Na	C16H27NO12	36.4	0	3.6637	86.3907	NA	http://nonlinear.com/redirect/outbound?p=hmdb&param=HMDB0002061	1.90739
51	S	Pos	4918.15	4467.94	4693.04	318.348	1289.89	Export	6.7834	x					x		HMDB0012779	4-Hydroxyestrone sulfate	M+Na	C18H22O6S	35.2	0	-0.849768	76.9053	NA	http://nonlinear.com/redirect/outbound?p=hmdb&param=HMDB0012779	1.86328
52	S	Pos	2087.28	1919.43	2003.36	118.686	552.923	Export	5.92433	x					x		HMDB0059948	Chlorin E6	M+Na	C34H36N4O6	34.5	0	-3.99926	77.0059	NA	http://nonlinear.com/redirect/outbound?p=hmdb&param=HMDB0059948	1.85727
53	S	Pos	343.663	307.998	325.831	25.219	92.2342	Export	7.73992	x					x		HMDB0035191	(2S,4R)-4-(9H-Pyrido[3,4-b]indol-1-yl)-1,2,4-butanetriol	M+H	C15H16N2O3	36.6	0	-0.626513	83.7204	NA	http://nonlinear.com/redirect/outbound?p=hmdb&param=HMDB0035191	1.82075
54	S	Pos	116.938	123.698	120.318	4.78046	34.6978	Export	3.97319	x					x		HMDB0033112	Methylpyrazine	M+CH3OH+H	C5H6N2	38.2	0	-2.6165	94.0118	NA	http://nonlinear.com/redirect/outbound?p=hmdb&param=HMDB0033112	1.79393
55	S	Pos	3330.26	3808.21	3569.24	337.96	1034.62	Export	9.4687	x					x		HMDB0014955	Rosoxacin	M+K	C17H14N2O3	35.5	0	3.94349	81.9599	NA	http://nonlinear.com/redirect/outbound?p=hmdb&param=HMDB0014955	1.78651
56	S	Pos	2.25769e+06	3.10329e+06	2.68049e+06	597934	781243	Export	22.3069		x		x				YMDB00309	Glycerophosphocholine	M+Na, M+K, 2M+Na	C8H20NO6P	50.4	54.2	0.99539	98.8254	NA	http://nonlinear.com/redirect/outbound?p=hmdb&param=YMDB00309	1.77865
57	S	Pos	6571.9	9762.38	8167.14	2256.01	2717.06	Export	27.623		x				x		HMDB0001902	Pteroyltriglutamic acid	M+CH3OH+H	C29H33N9O12	35.7	0	-4.95876	84.35	NA	http://nonlinear.com/redirect/outbound?p=hmdb&param=HMDB0001902	1.58778
58	S	Pos	1671.84	1142.93	1407.38	374	475.796	Export	26.5741	x					x		HMDB0040541	Kaempferol 3-(2''-rhamnosyl-6''-acetylgalactoside) 7-rhamnoside	M+H	C35H42O20	32.9	0	-0.461927	65.0872	NA	http://nonlinear.com/redirect/outbound?p=hmdb&param=HMDB0040541	1.5646
59	S	Pos	6207.25	6210.5	6208.87	2.30129	2106.22	Export	0.0370646		x				x		HMDB0036195	N,2,3-Trimethyl-2-(1-methylethyl)butanamide	M+H	C10H21NO	39.3	0	-0.863327	97.6943	NA	http://nonlinear.com/redirect/outbound?p=hmdb&param=HMDB0036195	1.55967
60	S	Pos	1483.85	1260.19	1372.02	158.156	470.857	Export	11.5272	x					x		HMDB0000996	3-Sulfinoalanine	M+Na	C3H6NO4S	38	0	2.10993	92.5367	NA	http://nonlinear.com/redirect/outbound?p=hmdb&param=HMDB0000996	1.54294
61	S	Pos	3960.51	3825.93	3893.22	95.1638	1381.1	Export	2.44435	x					x		YMDB01141	IPC 18:0;3/22:0;1	M+CH3OH+H	C46H92NO13P	36.4	0	2.66956	85.3608	NA	http://nonlinear.com/redirect/outbound?p=hmdb&param=YMDB01141	1.49514
62	S	Pos	312.484	416.797	364.64	73.7604	131.316	Export	20.2283	x					x		HMDB0114629	PE-NMe2(24:0/24:0)	M+CH3OH+H	C55H110NO8P	30.5	0	-0.607	53.4015	NA	http://nonlinear.com/redirect/outbound?p=hmdb&param=HMDB0114629	1.47344
63	S	Pos	1028.94	710.001	869.469	225.523	315.501	Export	25.938	x					x		HMDB0060896	N-Desmethylritonavir	M+Na	C36H46N6O5S2	32.1	0	-3.64927	65.0271	NA	http://nonlinear.com/redirect/outbound?p=hmdb&param=HMDB0060896	1.46249
64	S	Pos	6461.65	7889.83	7175.74	1009.87	2617.01	Export	14.0735	x					x		HMDB0035779	Armillane	M+H, M+Na	C23H32O7	37.3	0	1.72252	88.5291	NA	http://nonlinear.com/redirect/outbound?p=hmdb&param=HMDB0035779	1.45521
65	S	Pos	406.003	522.804	464.404	82.5906	169.476	Export	17.7842	x					x		HMDB0015535	Cilastatin	2M+H	C16H26N2O5S	34.8	0	-3.75435	78.1577	NA	http://nonlinear.com/redirect/outbound?p=hmdb&param=HMDB0015535	1.4543
66	S	Pos	4421.47	3856.06	4138.77	399.804	1651.42	Export	9.65999	x					x		HMDB0014763	Efavirenz	M+CH3OH+H	C14H9ClF3NO2	33.4	0	-2.21764	69.5146	NA	http://nonlinear.com/redirect/outbound?p=hmdb&param=HMDB0014763	1.32549
67	S	Pos	229.518	201.514	215.516	19.802	86.6443	Export	9.1882	x					x		HMDB0029717	2-Thiophenecarboxaldehyde	M+CH3OH+H	C5H4OS	36.6	0	-2.63467	86.3212	NA	http://nonlinear.com/redirect/outbound?p=hmdb&param=HMDB0029717	1.31462
68	S	Pos	9050.38	9488.02	9269.2	309.459	3835.92	Export	3.33858	x					x		HMDB0028887	Histidinyl-Histidine	2M+K	C12H16N6O3	37.9	0	-1.44546	91.3063	NA	http://nonlinear.com/redirect/outbound?p=hmdb&param=HMDB0028887	1.27287
69	S	Pos	166.372	171.392	168.882	3.55	70.1418	Export	2.10206		x			x			HMDB0004101	Beta-Aminopropionitrile	2M+H	C3H6N2	41.5	12.6	-1.1098	96.1128	NA	http://nonlinear.com/redirect/outbound?p=hmdb&param=HMDB0004101	1.26767
70	S	Pos	1481.03	1279.8	1380.41	142.294	582.837	Export	10.3081	x					x		HMDB0012107	SM(d18:1/24:1(15Z))	M+H	C47H93N2O6P	36.8	0	-1.0679	85.1883	NA	http://nonlinear.com/redirect/outbound?p=hmdb&param=HMDB0012107	1.24394
71	S	Pos	672.44	873.214	772.827	141.968	327.065	Export	18.37	x					x		HMDB0062622	3,5-diiodo-L-tyrosinate(1-)	M+K	C9H8I2NO3-	37.6	0	1.35947	89.7666	NA	http://nonlinear.com/redirect/outbound?p=hmdb&param=HMDB0062622	1.24057
72	S	Pos	2919.5	2098.16	2508.83	580.774	1117.6	Export	23.1492	x					x		HMDB0015017	Emtricitabine	M+Na	C8H10FN3O3S	37.1	0	3.07116	89.2524	NA	http://nonlinear.com/redirect/outbound?p=hmdb&param=HMDB0015017	1.16662
73	S	Pos	4731.48	3554.68	4143.08	832.121	1849.54	Export	20.0846	x					x		HMDB0061742	2-(N-Methyl-perfluorooctane sulfanamido) acetic acid	M+K	C11H6F17NO4S	35.7	0	-3.80732	83.1643	NA	http://nonlinear.com/redirect/outbound?p=hmdb&param=HMDB0061742	1.16354
74	S	Pos	72926.2	53926.3	63426.2	13435	28335.7	Export	21.182		x			x			HMDB0029377	Piperine	M+H, M+Na	C17H19NO3	43.8	23.4	-0.760169	96.7572	NA	http://nonlinear.com/redirect/outbound?p=hmdb&param=HMDB0029377	1.16246
75	S	Pos	1330.8	2041.9	1686.35	502.827	766.288	Export	29.8175	x					x		HMDB0029216	SM C16:1	M+H	C40H80N2O6P+	32.1	0	2.23693	63.0546	NA	http://nonlinear.com/redirect/outbound?p=hmdb&param=HMDB0029216	1.13795
76	S	Pos	1118.99	1050.37	1084.68	48.5163	494.043	Export	4.47287	x					x		HMDB0032358	Lauroyl diethanolamide	M+H	C16H33NO3	36.3	0	-1.06808	82.9659	NA	http://nonlinear.com/redirect/outbound?p=hmdb&param=HMDB0032358	1.13456
77	S	Pos	444.671	525.375	485.023	57.066	221.026	Export	11.7656	x					x		HMDB0133010	{[1-(4-methoxyphenyl)pentan-3-yl]oxy}sulfonic acid	M+H	C12H18O5S	35.6	0	3.68562	82.2626	NA	http://nonlinear.com/redirect/outbound?p=hmdb&param=HMDB0133010	1.13384
78	S	Pos	673.514	523.831	598.672	105.842	273.263	Export	17.6795	x					x	x	HMDB0012994	Leukotriene D5	M+K	C25H38N2O6S	35.4	0	-3.09143	80.4135	NA	http://nonlinear.com/redirect/outbound?p=hmdb&param=HMDB0012994	1.13148
79	S	Pos	3910.53	3321.96	3616.24	416.181	1668.88	Export	11.5087	x					x		HMDB0015248	Trimethaphan	M+K	C22H25N2OS+	36.4	0	-1.31939	83.5114	NA	http://nonlinear.com/redirect/outbound?p=hmdb&param=HMDB0015248	1.11561
80	S	Pos	378.134	271.985	325.06	75.0588	152.27	Export	23.0908	x					x		HMDB0015441	Aprobarbital	M+CH3OH+H	C10H14N2O3	39.1	0	-1.81487	97.7044	NA	http://nonlinear.com/redirect/outbound?p=hmdb&param=HMDB0015441	1.09407
81	S	Pos	1094.59	1063.81	1079.2	21.7639	516.522	Export	2.01667	x					x		HMDB0041133	N-Methoxyspirobrassinol	2M+K	C12H14N2O2S2	34.6	0	4.61405	78.1511	NA	http://nonlinear.com/redirect/outbound?p=hmdb&param=HMDB0041133	1.06306
82	S	Pos	810.06	1124.67	967.365	222.463	466.89	Export	22.9968	x					x	x	HMDB0035363	Notoginsenoside R1	M+K	C47H80O18	34.3	0	-3.64506	75.9617	NA	http://nonlinear.com/redirect/outbound?p=hmdb&param=HMDB0035363	1.05098
83	S	Pos	23909.5	20852.1	22380.8	2161.86	10960	Export	9.65946	x					x		HMDB0011897	Ganglioside GM2 (d18:0/18:0)	M+2H	C68H124N2O26	37.4	0	0.692469	87.8652	NA	http://nonlinear.com/redirect/outbound?p=hmdb&param=HMDB0011897	1.03001
84	S	Pos	591.332	620.081	605.707	20.3285	296.9	Export	3.35616	x					x		HMDB0040385	Neoacrimarine B	M+K	C39H41NO9	36.6	0	-2.15127	85.5988	NA	http://nonlinear.com/redirect/outbound?p=hmdb&param=HMDB0040385	1.02864
85	S	Pos	4314.92	4917.95	4616.43	426.407	2324.86	Export	9.23671	x					x		HMDB0012318	3-O-Sulfogalactosylceramide (d18:1/24:1(15Z))	M+Na	C48H91NO11S	33.6	0	1.32725	69.5707	NA	http://nonlinear.com/redirect/outbound?p=hmdb&param=HMDB0012318	0.989635
86	S	Pos	1654.84	1273.89	1464.37	269.366	741.663	Export	18.3947	x					x		HMDB0127651	3-hydroxy-2-methyl-2-[(sulfooxy)methyl]propanoic acid	2M+H	C5H10O7S	37.5	0	-0.797494	88.626	NA	http://nonlinear.com/redirect/outbound?p=hmdb&param=HMDB0127651	0.98144
87	S	Pos	153766	149182	151474	3241.96	77623.2	Export	2.14027		x			x			HMDB0031149	Phaeophorbide b	M+H, M+Na	C35H34N4O6	41.3	14	-3.48444	96.8366	NA	http://nonlinear.com/redirect/outbound?p=hmdb&param=HMDB0031149	0.964511
88	S	Pos	184.575	260.082	222.329	53.391	114.668	Export	24.0145	x					x		HMDB0001405	3-Sulfinylpyruvic acid	M+CH3OH+H	C3H3O5S-	37	0	-4.86716	90.8363	NA	http://nonlinear.com/redirect/outbound?p=hmdb&param=HMDB0001405	0.95523
89	S	Pos	151.244	129.347	140.296	15.4835	73.5106	Export	11.0363	x					x		HMDB0032424	2-(4-Methyl-5-thiazolyl)ethyl propionate	M+H	C9H13NO2S	37.8	0	0.386419	89.5653	NA	http://nonlinear.com/redirect/outbound?p=hmdb&param=HMDB0032424	0.932448
90	S	Pos	1049.78	760.504	905.142	204.548	490.814	Export	22.5985	x					x	x	HMDB0116797	CL(8:0/8:0/8:0/8:0)	M+CH3OH+H	C41H78O17P2	31.6	0	2.89832	61.2173	NA	http://nonlinear.com/redirect/outbound?p=hmdb&param=HMDB0116797	0.882969
91	S	Pos	10285.8	13410.6	11848.2	2209.62	6446.6	Export	18.6494	x					x		HMDB0033402	Yayoisaponin B	M+2H	C56H90O29	37.3	0	0.0858955	86.4339	NA	http://nonlinear.com/redirect/outbound?p=hmdb&param=HMDB0033402	0.878057
92	S	Pos	20271.8	18609.8	19440.8	1175.27	10648.7	Export	6.04537		x				x		HMDB0032834	7-Acetoxy-6-hydroxylimonin	M+H, M+Na	C28H34O10	37.7	0	-4.77059	93.7848	NA	http://nonlinear.com/redirect/outbound?p=hmdb&param=HMDB0032834	0.86841
93	S	Pos	335.993	496.392	416.193	113.419	230.577	Export	27.2516	x					x		HMDB0015206	Fludarabine	2M+K	C10H13FN5O7P	36.4	0	3.83367	86.5767	NA	http://nonlinear.com/redirect/outbound?p=hmdb&param=HMDB0015206	0.852005
94	S	Pos	1574.25	2352.47	1963.36	550.284	1092.43	Export	28.0276	x					x		HMDB0006728	CE(24:1(15Z))	M+CH3OH+H	C51H90O2	31.1	0	2.68722	58.5608	NA	http://nonlinear.com/redirect/outbound?p=hmdb&param=HMDB0006728	0.845786
95	S	Pos	9448.58	11740.1	10594.3	1620.35	5921.81	Export	15.2945	x					x		YMDB01738	Malvidin glucoside-ethyl-catechin	M+H	C41H43O17+	33.1	0	-2.31912	68.1007	NA	http://nonlinear.com/redirect/outbound?p=hmdb&param=YMDB01738	0.839186
96	S	Pos	18118.4	24040.3	21079.4	4187.4	11928.3	Export	19.8649	x					x		HMDB0010706	CerP(d18:1/26:0)	M+K	C44H88NO6P	37.9	0	-0.16521	89.7984	NA	http://nonlinear.com/redirect/outbound?p=hmdb&param=HMDB0010706	0.821442
97	S	Pos	1314.77	1524.61	1419.69	148.379	806.461	Export	10.4515	x					x		HMDB0014642	Flutamide	M+Na	C11H11F3N2O3	38.8	0	0.873522	95.0759	NA	http://nonlinear.com/redirect/outbound?p=hmdb&param=HMDB0014642	0.815904
98	S	Pos	738.355	996.456	867.405	182.505	493.096	Export	21.0404	x					x		HMDB0001192	Diadenosine pentaphosphate	M+CH3OH+H	C20H29N10O22P5	34.6	0	2.03051	75.3902	NA	http://nonlinear.com/redirect/outbound?p=hmdb&param=HMDB0001192	0.814839
99	S	Pos	1890.12	2472.46	2181.29	411.776	1254.31	Export	18.8776	x					x		HMDB0014966	Fosfomycin	M+K	C3H7O4P	38.7	0	2.86507	96.7282	NA	http://nonlinear.com/redirect/outbound?p=hmdb&param=HMDB0014966	0.798289
100	S	Pos	43612.5	47299.5	45456	2607.07	26293.4	Export	5.73536		x			x			YMDB01098	(2S,3S,4R)-2-aminohexadecane-1,3,4-triol	M+H	C16H35NO3	46.9	38.4	-0.781876	96.9062	NA	http://nonlinear.com/redirect/outbound?p=hmdb&param=YMDB01098	0.789772
101	S	Pos	4588.29	3509.67	4048.98	762.696	2349.44	Export	18.8368	x					x		HMDB0040825	Tryptophol [xylosyl-(1->6)-glucoside]	2M+Na	C21H29NO10	35.7	0	-0.613625	79.1556	NA	http://nonlinear.com/redirect/outbound?p=hmdb&param=HMDB0040825	0.785242
102	S	Pos	308.774	328.675	318.725	14.0719	185.569	Export	4.41507	x					x		HMDB0001552	2-Keto-glutaramic acid	M+H	C5H7NO4	31.8	0	-1.28223	60.7241	NA	http://nonlinear.com/redirect/outbound?p=hmdb&param=HMDB0001552	0.780351
103	S	Pos	174.155	138.698	156.427	25.0719	91.0856	Export	16.0279	x					x		HMDB0015051	Amantadine	M+CH3OH+H	C10H17N	37.5	0	-1.37424	89.314	NA	http://nonlinear.com/redirect/outbound?p=hmdb&param=HMDB0015051	0.780192
104	S	Pos	5839.93	7702.93	6771.43	1317.34	3957.24	Export	19.4544		x				x		HMDB0114700	PE-NMe2(13D5/13D5)	M+2H	C55H98NO10P	31.6	0	3.5393	62.1112	NA	http://nonlinear.com/redirect/outbound?p=hmdb&param=HMDB0114700	0.774966
105	S	Pos	12861.9	12039	12450.4	581.911	7279.69	Export	4.67382	x					x		HMDB0012984	Kinetensin 1-7	M+H	C41H65N15O9	37.7	0	-2.79072	91.7288	NA	http://nonlinear.com/redirect/outbound?p=hmdb&param=HMDB0012984	0.774247
106	S	Pos	21776.9	25412.4	23594.7	2570.71	13808	Export	10.8953	x					x		HMDB0040665	Capsicoside C	M+2H	C52H88O25	35.1	0	-1.16917	77.1157	NA	http://nonlinear.com/redirect/outbound?p=hmdb&param=HMDB0040665	0.772954
107	S	Pos	1041.86	1215.02	1128.44	122.443	664.97	Export	10.8506	x					x		HMDB0012104	SM(d18:1/22:1(13Z))	M+H	C45H89N2O6P	33.1	0	-1.61952	67.6032	NA	http://nonlinear.com/redirect/outbound?p=hmdb&param=HMDB0012104	0.762967
108	S	Pos	4866.83	3760.18	4313.5	782.515	2572.34	Export	18.141	x					x		HMDB0002385	Celastrol	2M+Na	C29H38O4	34.3	0	-0.787027	72.2198	NA	http://nonlinear.com/redirect/outbound?p=hmdb&param=HMDB0002385	0.745778
109	S	Pos	2375.15	3177.96	2776.55	567.674	1655.94	Export	20.4453	x					x		HMDB0015032	Benzylpenicilloyl Polylysine	M+K	C28H46N6O8S	35.3	0	-4.79927	82.1289	NA	http://nonlinear.com/redirect/outbound?p=hmdb&param=HMDB0015032	0.745642
110	S	Pos	21239	24615.4	22927.2	2387.53	13711	Export	10.4135	x					x		HMDB0012129	(R)-Benzylsuccinyl-CoA	M+Na	C32H46N7O19P3S	32.3	0	-0.870267	62.3076	NA	http://nonlinear.com/redirect/outbound?p=hmdb&param=HMDB0012129	0.741731
111	S	Pos	11260	11787.5	11523.8	373.004	6932.38	Export	3.23683	x					x		HMDB0014444	Penciclovir	M+CH3OH+H	C10H15N5O3	38.7	0	0.904093	94.3809	NA	http://nonlinear.com/redirect/outbound?p=hmdb&param=HMDB0014444	0.733188
112	S	Pos	2610.54	3222.42	2916.48	432.67	1760.54	Export	14.8354	x					x		HMDB0033385	C.I. Acid Violet 49	M+Na	C39H41N3O6S2	33.6	0	1.47343	69.7106	NA	http://nonlinear.com/redirect/outbound?p=hmdb&param=HMDB0033385	0.728207
113	S	Pos	2227.77	3284.64	2756.2	747.318	1685.61	Export	27.114	x					x		HMDB0039751	alpha-D-Galactopyranuronosyl-(1->4)-alpha-D-galactopyranuronosyl-(1->4)-D-galacturonic acid	M+H	C18H26O19	35.2	0	2.1195	78.4524	NA	http://nonlinear.com/redirect/outbound?p=hmdb&param=HMDB0039751	0.709407
114	S	Pos	1547.18	1555.16	1551.17	5.6424	960.455	Export	0.363751	x					x		HMDB0003369	CDP-glucose	M+CH3OH+H	C15H25N3O16P2	36.8	0	3.16314	87.8873	NA	http://nonlinear.com/redirect/outbound?p=hmdb&param=HMDB0003369	0.691567
115	S	Pos	1356.47	1791.58	1574.03	307.67	975.073	Export	19.5467	x					x		HMDB0012091	SM(d18:0/22:0)	M+Na	C45H93N2O6P	35.1	0	3.04487	78.9459	NA	http://nonlinear.com/redirect/outbound?p=hmdb&param=HMDB0012091	0.690879
116	S	Pos	9112.92	6733.39	7923.15	1682.58	4911.23	Export	21.2363		x				x		HMDB0013327	Dodecanedioylcarnitine	M+K	C19H35NO6	39.8	6.49	-1.18833	93.8747	NA	http://nonlinear.com/redirect/outbound?p=hmdb&param=HMDB0013327	0.68999
117	S	Pos	2038.18	2565.02	2301.6	372.527	1440.34	Export	16.1856	x					x		HMDB0031758	Allithiamine	2M+K	C15H22N4O2S2	37.5	0	-2.76444	90.5956	NA	http://nonlinear.com/redirect/outbound?p=hmdb&param=HMDB0031758	0.676225
118	S	Pos	1225.58	1075.66	1150.62	106.009	725.956	Export	9.21322	x					x		HMDB0012993	Leukotriene C5	M+Na	C30H45N3O9S	32.9	0	-1.34965	66.2242	NA	http://nonlinear.com/redirect/outbound?p=hmdb&param=HMDB0012993	0.664459
119	S	Pos	1134.67	1452.71	1293.69	224.892	835.098	Export	17.3838	x					x		HMDB0031334	Glycerol alpha-monochlorohydrin	M+K	C3H7ClO2	34.2	0	2.08411	73.2521	NA	http://nonlinear.com/redirect/outbound?p=hmdb&param=HMDB0031334	0.631474
120	S	Pos	68731.3	92817.7	80774.5	17031.7	52271.9	Export	21.0854	x					x		HMDB0033599	Vignatic acid A	M+CH3OH+H	C30H39N3O7	35.9	0	-4.95846	85.4079	NA	http://nonlinear.com/redirect/outbound?p=hmdb&param=HMDB0033599	0.627864
121	S	Pos	9011	9536.5	9273.75	371.583	6106.37	Export	4.00683	x					x		HMDB0014972	Mifepristone	2M+H	C29H35NO2	34.5	0	-0.0478061	72.3206	NA	http://nonlinear.com/redirect/outbound?p=hmdb&param=HMDB0014972	0.602839
122	S	Pos	1725.13	1540.87	1633	130.297	1081.34	Export	7.97902	x					x		YMDB01105	Cer 18:0;3/22:0;0	M+H	C40H81NO4	39	0	-2.36336	97.9778	NA	http://nonlinear.com/redirect/outbound?p=hmdb&param=YMDB01105	0.594704
123	S	Pos	191.831	163.031	177.431	20.3652	120.37	Export	11.4778	x					x		HMDB0029737	1H-Indole-3-carboxaldehyde	M+H	C9H7NO	38.8	0	-1.55437	95.755	NA	http://nonlinear.com/redirect/outbound?p=hmdb&param=HMDB0029737	0.559786
124	S	Pos	3797.7	4759.41	4278.56	680.03	2914.59	Export	15.8939	x					x		HMDB0042033	Thiodiglycol	M+H, M+Na	C4H10O2S	38.9	0	0.201813	94.7422	NA	http://nonlinear.com/redirect/outbound?p=hmdb&param=HMDB0042033	0.553829
125	S	Pos	363.282	541.179	452.231	125.792	309.769	Export	27.8159	x					x		HMDB0006039	8-Chloroxanthine	2M+Na	C5H3ClN4O2	33	0	4.8708	70.4092	NA	http://nonlinear.com/redirect/outbound?p=hmdb&param=HMDB0006039	0.545865
126	S	Pos	804.357	837.915	821.136	23.7289	562.816	Export	2.88976	x					x		HMDB0001380	Diguanosine pentaphosphate	M+2H	C20H29N10O24P5	36.4	0	0.450255	82.5151	NA	http://nonlinear.com/redirect/outbound?p=hmdb&param=HMDB0001380	0.544958
127	S	Pos	974.169	807.889	891.029	117.578	614.348	Export	13.1957	x					x	x	HMDB0001379	Diguanosine triphosphate	M+Na	C20H27N10O18P3	33.8	0	-4.45447	74.209	NA	http://nonlinear.com/redirect/outbound?p=hmdb&param=HMDB0001379	0.536417
128	S	Pos	11290.4	11775.9	11533.2	343.327	7961.49	Export	2.97686	x					x		HMDB0004620	N-a-Acetyl-L-arginine	M+CH3OH+H	C8H16N4O3	37.8	0	1.39191	90.5369	NA	http://nonlinear.com/redirect/outbound?p=hmdb&param=HMDB0004620	0.53468
129	S	Pos	745.52	1115.67	930.595	261.736	644.785	Export	28.1257	x					x		HMDB0061120	3-Hydroxy-4-aminopyridine sulfate	2M+H	C5H6N2O4S	37.3	0	1.72453	88.4376	NA	http://nonlinear.com/redirect/outbound?p=hmdb&param=HMDB0061120	0.529336
130	S	Pos	2160.64	2962.45	2561.55	566.966	1782.11	Export	22.1337	x					x		HMDB0060944	Sulfinpyrazone sulfone	2M+H	C23H20N2O4S	33.7	0	3.49293	72.7214	NA	http://nonlinear.com/redirect/outbound?p=hmdb&param=HMDB0060944	0.523429
131	S	Pos	1190.38	1658.68	1424.53	331.138	997.901	Export	23.2454	x					x		HMDB0031966	Lansimide 2	M+Na	C36H36N2O5	33.7	0	-0.354595	68.9046	NA	http://nonlinear.com/redirect/outbound?p=hmdb&param=HMDB0031966	0.513518
132	S	Pos	13278.9	10468	11873.5	1987.58	8339.31	Export	16.7397		x				x		HMDB0029592	Triacetin	M+Na	C9H14O6	39.3	0	-0.515093	97.0377	NA	http://nonlinear.com/redirect/outbound?p=hmdb&param=HMDB0029592	0.509742
133	S	Pos	5667.2	6350.34	6008.77	483.054	4224.15	Export	8.03914		x				x		HMDB0013303	Pristanoylglycine	M+Na	C21H41NO3	38.7	0	-1.42308	95.2421	NA	http://nonlinear.com/redirect/outbound?p=hmdb&param=HMDB0013303	0.50841
134	S	Neg	2962.45	2613.76	2788.11	246.558	0	Export	8.84319	x					x		HMDB0000656	Cysteineglutathione disulfide	M-H	C13H22N4O8S2	36.2	0	-1.10085	82.2859	NA	http://nonlinear.com/redirect/outbound?p=hmdb&param=HMDB0000656	Inf
135	S	Neg	5304.35	3502.41	4403.38	1274.17	2340.99	Export	28.9361	x					x		HMDB0002377	Urothion	2M-H	C11H11N5O3S2	37.2	0	0.375707	86.5213	NA	http://nonlinear.com/redirect/outbound?p=hmdb&param=HMDB0002377	0.911492
136	S	Neg	913.93	663.363	788.646	177.178	218.387	Export	22.4661	x					x		HMDB0002429	(3a,5b)-24-oxo-24-[(2-sulfoethyl)amino]cholan-3-yl-b-D-Glucopyranosiduronic acid	M+FA-H	C32H53NO11S	34.9	0	1.94051	76.7256	NA	http://nonlinear.com/redirect/outbound?p=hmdb&param=HMDB0002429	1.85249
137	S	Neg	20623.5	14225.2	17424.4	4524.29	11243.1	Export	25.9653		x				x		HMDB0003850	1-Phosphatidyl-1D-myo-inositol 3-phosphate	M-H	C11H20O16P2	38.1	0	-3.67052	94.8444	NA	http://nonlinear.com/redirect/outbound?p=hmdb&param=HMDB0003850	0.632065
138	S	Neg	8321.33	6465.38	7393.35	1312.36	5098.14	Export	17.7505		x				x		HMDB0006492	4-Nitrophenyl sulfate	2M-H	C6H5NO6S	38	0	-3.41968	94.1855	NA	http://nonlinear.com/redirect/outbound?p=hmdb&param=HMDB0006492	0.536259
139	S	Neg	6099.42	4525.89	5312.65	1112.65	3719.71	Export	20.9434	x					x		HMDB0011688	Ribose 1,5-bisphosphate	M+FA-H	C5H12O11P2	38.3	0	0.958095	92.5755	NA	http://nonlinear.com/redirect/outbound?p=hmdb&param=HMDB0011688	0.514244
140	S	Neg	3106.06	2679.32	2892.69	301.746	1751.64	Export	10.4313	x					x		HMDB0012285	Ribose-1-arsenate	2M+FA-H	C5H11AsO8	39.2	0	0.237381	96.4312	NA	http://nonlinear.com/redirect/outbound?p=hmdb&param=HMDB0012285	0.723702
141	S	Neg	1031.18	841.95	936.566	133.808	579.551	Export	14.2871	x					x		HMDB0013667	Yttrium	2M+FA-H	Y	39.1	0	3.97692	100	NA	http://nonlinear.com/redirect/outbound?p=hmdb&param=HMDB0013667	0.692445
142	S	Neg	1389.29	1649.3	1519.29	183.853	718.463	Export	12.1012	x					x		HMDB0015424	Cefoperazone	M-H2O-H	C25H27N9O8S2	32	0	-4.43739	65.1707	NA	http://nonlinear.com/redirect/outbound?p=hmdb&param=HMDB0015424	1.08042
143	S	Neg	3520.21	3550.18	3535.19	21.1883	311.256	Export	0.599352	x					x		HMDB0015510	Flunitrazepam	M-H2O-H	C16H12FN3O3	35.8	0	2.95692	82.5628	NA	http://nonlinear.com/redirect/outbound?p=hmdb&param=HMDB0015510	3.50562
144	S	Neg	12476.7	8294.84	10385.8	2957	4340.52	Export	28.4717	x					x		HMDB0030520	Virginiamycin	M+FA-H	C43H49N7O10	34.8	0	-0.32743	74.5741	NA	http://nonlinear.com/redirect/outbound?p=hmdb&param=HMDB0030520	1.25867
145	S	Neg	310.176	354.202	332.189	31.1311	197.563	Export	9.37152	x					x		HMDB0032776	3-Oxo-carbofuran	2M-H	C12H13NO4	37.1	0	0.935785	86.6001	NA	http://nonlinear.com/redirect/outbound?p=hmdb&param=HMDB0032776	0.749688
146	S	Neg	3928.75	3663.58	3796.17	187.503	115.182	Export	4.93928	x					x		HMDB0032937	Methyl 4-chloro-1H-indole-3-acetate	2M-H	C11H10ClNO2	34.2	0	-0.472476	71.7715	NA	http://nonlinear.com/redirect/outbound?p=hmdb&param=HMDB0032937	5.04255
147	S	Neg	33638.1	22230.3	27934.2	8066.48	16466.9	Export	28.8767		x				x		HMDB0033269	5-(4-Chloro-3-hydroxy-1-butynyl)-2,2'-bithiophene	M-H2O-H	C12H9ClOS2	32.4	1.31	-1.88769	62.8997	NA	http://nonlinear.com/redirect/outbound?p=hmdb&param=HMDB0033269	0.762465
148	S	Neg	2113.66	2861.12	2487.39	528.536	1720.21	Export	21.2486	x					x		HMDB0035134	Armillaridin	M-H2O-H	C24H29ClO6	32.3	0	4.62514	66.7163	NA	http://nonlinear.com/redirect/outbound?p=hmdb&param=HMDB0035134	0.532052
149	S	Neg	18197.6	13874.2	16035.9	3057.07	9274.22	Export	19.0639		x				x		HMDB0036470	1,4-Dimethyl-7-ethylazulene	2M-H	C14H16	39.2	0	-0.345785	96.2268	NA	http://nonlinear.com/redirect/outbound?p=hmdb&param=HMDB0036470	0.790006
150	S	Neg	2196.9	1681.78	1939.34	364.249	1319.93	Export	18.7821	x					x		HMDB0039828	4-Mercapto-5-methyl-3(2H)-thiophenone	2M+FA-H	C5H6OS2	30.7	0	4.85674	59.2673	NA	http://nonlinear.com/redirect/outbound?p=hmdb&param=HMDB0039828	0.555102
151	S	Neg	4179.83	3468.03	3823.93	503.319	2491.49	Export	13.1623		x				x		HMDB0040318	5',5''',8,8''-Tetrahydroxy-3',3''',4',4''',7',7''-hexamethoxy-5,5''-biflavan	M+FA-H	C36H38O12	36.6	0	2.20173	85.6054	NA	http://nonlinear.com/redirect/outbound?p=hmdb&param=HMDB0040318	0.618045
152	S	Neg	3280.13	2171.37	2725.75	784.013	1613.84	Export	28.7632		x				x		HMDB0059586	Perfluorooctanesulfonic acid	M-H	C8HF17O3S	38.7	0	-2.26698	96.0277	NA	http://nonlinear.com/redirect/outbound?p=hmdb&param=HMDB0059586	0.756157
153	S	Neg	8168.27	6529.92	7349.1	1158.48	5132.87	Export	15.7636	x					x		HMDB0059793	Gluten exorphin A5	M+FA-H	C29H38N5O9+	36.4	0	-1.58342	83.8148	NA	http://nonlinear.com/redirect/outbound?p=hmdb&param=HMDB0059793	0.517801
154	S	Neg	660.497	623.175	641.836	26.3907	450.774	Export	4.11175	x					x		HMDB0059917	1,2-Ethanediyldicarbamodithioic acid	M-H	C4H8N2S4	35.3	0	0.694865	77.2405	NA	http://nonlinear.com/redirect/outbound?p=hmdb&param=HMDB0059917	0.5098
155	S	Neg	2141.59	3253.78	2697.68	786.437	1489	Export	29.1524	x					x		HMDB0060080	Thyrotropin releasing hormone	M-H	C16H22N6O4	38.3	0	-1.72364	93.7974	NA	http://nonlinear.com/redirect/outbound?p=hmdb&param=HMDB0060080	0.857378
156	S	Neg	2618.58	2951.22	2784.9	235.217	115.694	Export	8.44617	x					x		HMDB0060640	Lamivudine-triphosphate	M-H	C8H14N3O12P3S	35.9	0	3.41431	83.5552	NA	http://nonlinear.com/redirect/outbound?p=hmdb&param=HMDB0060640	4.58924
157	S	Neg	2547.68	2031.07	2289.37	365.296	1616.26	Export	15.9562	x					x		HMDB0062327	1-Phosphatidyl-1D-myo-inositol 3,4-bisphosphate	M-H2O-H	C11H16O19P3-5	35.1	0	-3.56688	79.5478	NA	http://nonlinear.com/redirect/outbound?p=hmdb&param=HMDB0062327	0.502291
158	S	Neg	1920.27	2445.03	2182.65	371.061	1473.55	Export	17.0005	x					x		HMDB0062715	N-acetyl-L-2-aminoadipate(2-)	2M-H	C8H11NO5-2	38.4	0	3.59388	96.0458	NA	http://nonlinear.com/redirect/outbound?p=hmdb&param=HMDB0062715	0.566782
159	S	Neg	327.863	321.05	324.456	4.81732	197.099	Export	1.48474	x					x		HMDB0094650	5alpha-pregnan-3beta,20alpha-diol disulfate	M-H2O-H	C10H11N3O2S	30.9	0	1.54711	56.2407	NA	http://nonlinear.com/redirect/outbound?p=hmdb&param=HMDB0094650	0.719103
160	S	Neg	1058.09	1110.82	1084.46	37.2838	578.417	Export	3.43802	x					x		HMDB0124940	2-(sulfooxy)acetic acid	M+FA-H	C2H4O6S	37.9	0	-3.19494	93.0679	NA	http://nonlinear.com/redirect/outbound?p=hmdb&param=HMDB0124940	0.90679
161	S	Neg	15107.4	16809.1	15958.2	1203.29	2069.71	Export	7.54027		x				x		HMDB0127341	6-(3,4-dihydroxy-6-methyl-5-oxooxan-2-yl)-5,7-dihydroxy-2-phenyl-4H-chromen-4-one	M-H2O-H	C21H18O8	39	7.39	0.00972812	87.4786	NA	http://nonlinear.com/redirect/outbound?p=hmdb&param=HMDB0127341	2.9468
162	S	Neg	3737.85	2741.33	3239.59	704.646	1977.24	Export	21.7511	x					x		HMDB0127958	2-hydroxy-3-(sulfooxy)butanedioic acid	2M+FA-H	C4H6O9S	38	0	3.33394	93.6987	NA	http://nonlinear.com/redirect/outbound?p=hmdb&param=HMDB0127958	0.712324
163	S	Neg	13009	9619.3	11314.2	2396.9	7922.22	Export	21.1849		x				x		HMDB0129590	[4-(5-hydroxy-7-methoxy-8-methyl-4-oxo-4H-chromen-3-yl)-2-methoxyphenyl]oxidanesulfonic acid	M-H	C18H16O9S	37.1	0	-1.58066	87.2613	NA	http://nonlinear.com/redirect/outbound?p=hmdb&param=HMDB0129590	0.514152
164	S	Neg	2384.06	1587.59	1985.82	563.19	1367.68	Export	28.3606	x					x		HMDB0135412	{2-hydroxy-5-[(2E)-3-phenylprop-2-enoyl]phenyl}oxidanesulfonic acid	2M+FA-H	C15H12O6S	37.6	0	0.0693729	88.2975	NA	http://nonlinear.com/redirect/outbound?p=hmdb&param=HMDB0135412	0.538
165	C	Pos	20.8504	15.0154	17.9329	4.12598	768553	Import	23.0079		x		x			x	YMDB00075	Dethiobiotin	M+CH3OH+H	C10H18N2O3	51.7	59.9	0.678192	99.3076	NA	http://nonlinear.com/redirect/outbound?p=hmdb&param=YMDB00075	15.3872
166	C	Pos	20.4109	24.9824	22.6967	3.23252	17791.5	Import	14.2422		x		x			x	YMDB00905	8-Amino-7-oxononanoic acid	M+CH3OH+H	C9H17NO3	52	63	-0.0443473	97.0964	NA	http://nonlinear.com/redirect/outbound?p=hmdb&param=YMDB00905	9.61449
167	C	Pos	104.376	68.6091	86.4928	25.2913	9038.5	Import	29.241		x				x	x	HMDB0041809	4-(Methylnitrosamino)-1-(3-pyridyl)-1-butanol	M+CH3OH+H	C10H15N3O2	39.1	0	-1.63893	97.5356	NA	http://nonlinear.com/redirect/outbound?p=hmdb&param=HMDB0041809	6.70736
168	C	Pos	932.023	1139.56	1035.79	146.748	54305.5	Import	14.1678		x			x		x	HMDB0014447	Tranexamic Acid	M+CH3OH+H	C8H15NO2	49.7	50.5	-0.0545584	98.1428	NA	http://nonlinear.com/redirect/outbound?p=hmdb&param=HMDB0014447	5.7123
169	C	Pos	454.741	518.035	486.388	44.7561	6323.56	Import	9.20172		x				x	x	HMDB0013279	N-Nonanoylglycine	M+Na	C11H21NO3	38.9	0	-1.32984	96.2933	NA	http://nonlinear.com/redirect/outbound?p=hmdb&param=HMDB0013279	3.70056
170	C	Pos	245.34	273.648	259.494	20.0165	3116.98	Import	7.71365	x					x	x	HMDB0029140	Valyl-Valine	M+Na	C10H20N2O3	39.1	0	0.141348	95.4738	NA	http://nonlinear.com/redirect/outbound?p=hmdb&param=HMDB0029140	3.58637
171	C	Pos	409.713	415.603	412.658	4.16459	2098.38	Import	1.00921	x					x	x	HMDB0039576	Lyciumoside II	M+CH3OH+H	C38H64O17	31.6	0	-4.41751	63.3202	NA	http://nonlinear.com/redirect/outbound?p=hmdb&param=HMDB0039576	2.34626
172	C	Pos	1089.73	1021.74	1055.73	48.0764	4905.43	Import	4.55384	x					x	x	HMDB0061139	Doxepin N-oxide glucuronide	2M+Na	C25H30NO8+	35.4	0	-0.098851	76.9991	NA	http://nonlinear.com/redirect/outbound?p=hmdb&param=HMDB0061139	2.21613
173	C	Pos	3898.39	3105.58	3501.99	560.598	15911.2	Import	16.008	x					x	x	HMDB0041160	Cyanidin 3-O-[b-D-Xylopyranosyl-(1->2)-[(4-hydroxybenzoyl)-(->6)-b-D-glucopyranosyl-(1->6)]-b-D-galactopyranoside]	M+Na	C39H43O22+	32	0	1.80411	62.0085	NA	http://nonlinear.com/redirect/outbound?p=hmdb&param=HMDB0041160	2.1838
174	C	Pos	354.217	342.16	348.188	8.5262	1440.62	Import	2.44873	x					x	x	HMDB0029986	2,3,4-Trimethyltriacontane	2M+Na	C33H68	32.9	0	-4.46515	69.6028	NA	http://nonlinear.com/redirect/outbound?p=hmdb&param=HMDB0029986	2.04875
175	C	Pos	2302.28	1541.51	1921.89	537.941	7435	Import	27.9902	x					x	x	HMDB0040745	Polypodoside C	M+Na	C40H64O13	31.7	0	-3.39193	62.5722	NA	http://nonlinear.com/redirect/outbound?p=hmdb&param=HMDB0040745	1.9518
176	C	Pos	1111.95	1025.02	1068.49	61.4672	3821.04	Import	5.75273	x					x	x	HMDB0000810	Dimethylprotoporphyrin IX dimethyl ester	M+CH3OH+H	C36H38N4O4	32.4	0	3.48347	65.9785	NA	http://nonlinear.com/redirect/outbound?p=hmdb&param=HMDB0000810	1.83839
177	C	Pos	891.627	1347.74	1119.68	322.521	3904.2	Import	28.8046		x				x	x	HMDB0059773	S-3-oxodecanoyl cysteamine	M+H	C12H23NO2S	39.2	4.43	-0.259976	91.7165	NA	http://nonlinear.com/redirect/outbound?p=hmdb&param=HMDB0059773	1.80194
178	C	Pos	301.841	424.438	363.139	86.6892	1221.38	Import	23.8722	x					x	x	HMDB0033242	Glycylserylprolylmethionylphenylalanylvalinamide	M+CH3OH+H	C29H45N7O7S	32.9	0	1.54148	66.2877	NA	http://nonlinear.com/redirect/outbound?p=hmdb&param=HMDB0033242	1.74992
179	C	Pos	157.212	191.211	174.211	24.0411	554.466	Import	13.8	x					x	x	HMDB0014407	Carmustine	M+H	C5H9Cl2N3O2	30.5	0	0.679587	53.5289	NA	http://nonlinear.com/redirect/outbound?p=hmdb&param=HMDB0014407	1.67026
180	C	Pos	1814.48	1524.13	1669.3	205.308	5233.32	Import	12.299	x					x	x	HMDB0038822	Malvidin 3-(6-malonylglucoside) 5-glucoside	M+Na	C32H37O20+	32.8	0	-2.67848	67.2546	NA	http://nonlinear.com/redirect/outbound?p=hmdb&param=HMDB0038822	1.64848
181	C	Pos	200.966	228.645	214.806	19.572	663.973	Import	9.1115	x					x	x	HMDB0060500	NTP	2M+Na	C6H15O13P3	37.9	0	0.845246	90.7082	NA	http://nonlinear.com/redirect/outbound?p=hmdb&param=HMDB0060500	1.62809
182	C	Pos	1379.02	975.676	1177.35	285.207	3605.9	Import	24.2246	x					x	x	HMDB0015490	Paromomycin	M+CH3OH+H	C23H45N5O14	34.4	0	-1.57019	73.7327	NA	http://nonlinear.com/redirect/outbound?p=hmdb&param=HMDB0015490	1.61482
183	C	Pos	507.194	531.947	519.571	17.5028	1590.48	Import	3.3687	x					x	x	HMDB0013122	LysoPC(P-18:0)	M+H	C26H54NO6P	38.7	0	-1.08575	95.0563	NA	http://nonlinear.com/redirect/outbound?p=hmdb&param=HMDB0013122	1.61407
184	C	Pos	1374.53	1496.92	1435.72	86.5367	4250.26	Import	6.02739	x					x	x	HMDB0030180	Crustecdysone	2M+Na	C27H44O7	33.7	0	4.13868	73.2163	NA	http://nonlinear.com/redirect/outbound?p=hmdb&param=HMDB0030180	1.56577
185	C	Pos	56.0172	70.0327	63.0249	9.91047	184.333	Import	15.7247	x					x	x	HMDB0014473	Indomethacin	2M+H	C19H16ClNO4	31.8	0	-1.56635	60.8418	NA	http://nonlinear.com/redirect/outbound?p=hmdb&param=HMDB0014473	1.54832
186	C	Pos	1134.23	1009.38	1071.81	88.2815	3030.21	Import	8.23669	x					x	x	HMDB0134689	2,3,4,7,8,9,15,22,23,28-decahydroxy-14-(hydroxymethyl)-13,25,32,35-tetraoxaoctacyclo[14.13.3.3Â¹â·,Â²â¶.0âµ,Â³â°.0â¶,Â¹Â¹.0Â¹â¸,Â²â¶.0Â¹â¹,Â²â´.0Â²â¹,Â³Â³]pentatriaconta-1,3,5(30),6,8,10,19(24),20,22-nonaene-12,27,31,34-tetrone	M+K	C32H24O19	33.3	0	0.9411	67.5167	NA	http://nonlinear.com/redirect/outbound?p=hmdb&param=HMDB0134689	1.49937
187	C	Pos	2005.57	1572.22	1788.9	306.426	4904.78	Import	17.1293	x					x	x	HMDB0035904	Phyllanthusol B	M+H	C35H49NO18	32	0	4.49039	65.1099	NA	http://nonlinear.com/redirect/outbound?p=hmdb&param=HMDB0035904	1.45512
188	C	Pos	2385.54	1563.56	1974.55	581.232	5411.03	Import	29.4362	x					x	x	HMDB0002307	Acrylyl-CoA	M+Na	C24H38N7O17P3S	36.4	0	4.23353	86.6863	NA	http://nonlinear.com/redirect/outbound?p=hmdb&param=HMDB0002307	1.45438
189	C	Pos	11962.6	10789.6	11376.1	829.496	30343.4	Import	7.29157		x			x		x	HMDB0001008	Biliverdin	M+H	C33H34N4O6	42.1	15.1	-0.2319	95.7182	NA	http://nonlinear.com/redirect/outbound?p=hmdb&param=HMDB0001008	1.41538
190	C	Pos	3096.74	3279.94	3188.34	129.544	8428.62	Import	4.06306		x			x		x	HMDB0010408	LysoPC(P-18:1(9Z))	M+Na	C26H52NO6P	43.4	45.2	-3.15332	75.5305	NA	http://nonlinear.com/redirect/outbound?p=hmdb&param=HMDB0010408	1.40249
191	C	Pos	322.773	230.457	276.615	65.2775	706.195	Import	23.5987	x					x	x	HMDB0038416	5-Hexenyl glucosinolate	2M+H	C13H23NO9S2	36.8	0	-2.25327	86.6309	NA	http://nonlinear.com/redirect/outbound?p=hmdb&param=HMDB0038416	1.35219
192	C	Pos	654.998	475.524	565.261	126.907	1421.29	Import	22.4511	x					x	x	HMDB0036707	Steviobioside	M+H	C32H50O13	32.9	0	3.23752	68.293	NA	http://nonlinear.com/redirect/outbound?p=hmdb&param=HMDB0036707	1.33021
193	C	Pos	5328.53	4057.65	4693.09	898.644	11719.2	Import	19.1482	x					x	x	HMDB0010407	LysoPC(P-16:0)	M+H	C24H50NO6P	37.6	0	-0.235642	88.4815	NA	http://nonlinear.com/redirect/outbound?p=hmdb&param=HMDB0010407	1.32026
194	C	Pos	13555.4	10869.7	12212.5	1899.1	30268.1	Import	15.5504		x			x		x	HMDB0037798	(S)-10,16-Dihydroxyhexadecanoic acid	M+H, M+Na	C16H32O4	40.9	8.93	-0.955134	96.8882	NA	http://nonlinear.com/redirect/outbound?p=hmdb&param=HMDB0037798	1.30943
195	C	Pos	1104.37	838.413	971.39	188.058	2407.41	Import	19.3597	x					x	x	HMDB0010698	CerP(d18:0/16:0)	M+K	C34H70NO6P	32.6	0	-3.74414	67.5757	NA	http://nonlinear.com/redirect/outbound?p=hmdb&param=HMDB0010698	1.30936
196	C	Pos	335.895	344.575	340.235	6.13768	820.236	Import	1.80396	x					x	x	HMDB0061019	14-hydroxyclarithromycin	M+K	C38H69NO14	34.4	0	1.22737	73.2929	NA	http://nonlinear.com/redirect/outbound?p=hmdb&param=HMDB0061019	1.26951
197	C	Pos	475.301	529.094	502.197	38.0372	1199.76	Import	7.57415	x					x		HMDB0059647	Adenosine 5'-pentaphosphate	M+Na	C10H18N5O19P5	33	0	4.58087	70.5226	NA	http://nonlinear.com/redirect/outbound?p=hmdb&param=HMDB0059647	1.25642
198	C	Pos	1973.35	1363.39	1668.37	431.303	3961.72	Import	25.8518	x					x	x	HMDB0034527	Melilotin	M+2H	C54H90O21	35.8	0	0.98449	80.2593	NA	http://nonlinear.com/redirect/outbound?p=hmdb&param=HMDB0034527	1.24769
199	C	Pos	834.157	1053.83	943.995	155.335	2216.54	Import	16.455	x					x	x	HMDB0037123	Goyaglycoside h	M+Na	C42H70O15	31.3	0	-3.77756	60.9101	NA	http://nonlinear.com/redirect/outbound?p=hmdb&param=HMDB0037123	1.23146
200	C	Pos	1041.94	958.558	1000.25	58.9575	2341.84	Import	5.89429	x					x	x	HMDB0014338	Indecainide	2M+K	C20H24N2O	35.2	0	3.24721	79.65	NA	http://nonlinear.com/redirect/outbound?p=hmdb&param=HMDB0014338	1.22728
201	C	Pos	848.463	823.285	835.874	17.8038	1948.34	Import	2.12996	x					x	x	HMDB0141560	[2,6-dihydroxy-4-(3,5,7-trihydroxy-3,4-dihydro-2H-1-benzopyran-2-yl)phenyl]oxidanesulfonic acid	2M+Na	C15H14O10S	35.4	0	1.39619	78.7341	NA	http://nonlinear.com/redirect/outbound?p=hmdb&param=HMDB0141560	1.22089
202	C	Pos	3594.29	3052.65	3323.47	382.993	7643.26	Import	11.5239	x					x	x	HMDB0061071	N-desalkyludenafil	2M+H	C18H23N5O4S	34.4	0	3.09478	75.8738	NA	http://nonlinear.com/redirect/outbound?p=hmdb&param=HMDB0061071	1.2015
203	C	Pos	479200	331602	405401	104368	929056	Import	25.7443		x				x	x	HMDB0030465	Mocimycin	M+CH3OH+H	C43H60N2O12	33	5.69	-0.839809	60.3232	NA	http://nonlinear.com/redirect/outbound?p=hmdb&param=HMDB0030465	1.19642
204	C	Pos	1456.1	1195.33	1325.71	184.397	2973.5	Import	13.9093	x					x	x	HMDB0013646	Adenosine thiamine triphosphate	M+Na	C22H31N9O13P3S+	33.1	0	-3.68618	70.0397	NA	http://nonlinear.com/redirect/outbound?p=hmdb&param=HMDB0013646	1.16539
205	C	Pos	3323.18	2237.46	2780.32	767.714	6163.76	Import	27.6125	x					x	x	HMDB0010390	LysoPC(20:0)	M+Na	C28H58NO7P	36.8	0	4.82083	89.5295	NA	http://nonlinear.com/redirect/outbound?p=hmdb&param=HMDB0010390	1.14856
206	C	Pos	8410.37	9557.72	8984.05	811.294	19776.1	Import	9.03039		x				x	x	HMDB0015222	Pentolinium	2M+H	C15H32N2+2	36.7	0	1.18352	84.8027	NA	http://nonlinear.com/redirect/outbound?p=hmdb&param=HMDB0015222	1.13832
207	C	Pos	1323.64	1581.71	1452.67	182.483	3154.26	Import	12.5619		x				x	x	HMDB0130596	[4-(5,7-dihydroxy-6,8-dimethyl-4-oxo-3,4-dihydro-2H-1-benzopyran-2-yl)phenyl]oxidanesulfonic acid	2M+K	C17H16O8S	35	0	-1.81205	77.4154	NA	http://nonlinear.com/redirect/outbound?p=hmdb&param=HMDB0130596	1.11859
208	C	Pos	259852	172751	216301	61589.7	468986	Import	28.474		x				x	x	YMDB01144	IPC 18:0;3/24:0;1	M+Na	C48H96NO13P	30.7	0	3.03046	56.9737	NA	http://nonlinear.com/redirect/outbound?p=hmdb&param=YMDB01144	1.1165
209	C	Pos	175.175	121.123	148.149	38.2207	320.479	Import	25.7988	x					x	x	HMDB0013046	Psychosine sulfate	M+K	C24H47NO10S	33.4	0	3.21105	70.9547	NA	http://nonlinear.com/redirect/outbound?p=hmdb&param=HMDB0013046	1.11318
210	C	Pos	5282.27	5000.58	5141.42	199.191	11118.6	Import	3.87424	x					x	x	HMDB0006904	Cob(I)yrinate a,c diamide	M+CH3OH+H	C45H61CoN6O12	33.2	0	-4.52271	71.3162	NA	http://nonlinear.com/redirect/outbound?p=hmdb&param=HMDB0006904	1.11274
211	C	Pos	2770.48	2044.12	2407.3	513.617	5198.28	Import	21.3358	x					x	x	HMDB0037300	Jubanine C	M+H	C39H47N5O5	33.7	0	0.561028	69.3241	NA	http://nonlinear.com/redirect/outbound?p=hmdb&param=HMDB0037300	1.11062
212	C	Pos	488781	339028	413904	105891	891136	Import	25.5836		x				x	x	HMDB0040414	(3beta,24(241)Z)-24-Ethylidenelanost-9(11)-en-3-ol	2M+K	C32H54O	38.4	3.01	-2.64937	92.3381	NA	http://nonlinear.com/redirect/outbound?p=hmdb&param=HMDB0040414	1.10635
213	C	Pos	793.47	716.773	755.121	54.2329	1600.46	Import	7.18201	x					x	x	HMDB0032906	Isolariciresinol 9'-O-alpha-L-arabinofuranoside	2M+H	C25H32O10	34.2	0	2.83161	74.3158	NA	http://nonlinear.com/redirect/outbound?p=hmdb&param=HMDB0032906	1.0837
214	C	Pos	1120.92	864.782	992.85	181.115	2099.75	Import	18.242	x					x	x	HMDB0032759	Moschamine	M+CH3OH+H	C20H20N2O4	37	0	-1.30426	86.7869	NA	http://nonlinear.com/redirect/outbound?p=hmdb&param=HMDB0032759	1.08057
215	C	Pos	5041.63	3783.93	4412.78	889.322	9109.44	Import	20.1533	x					x	x	HMDB0034350	Norbadione A	M+Na	C35H18O15	32.9	0	-1.10925	66.0533	NA	http://nonlinear.com/redirect/outbound?p=hmdb&param=HMDB0034350	1.04567
216	C	Pos	8981.71	6881.08	7931.4	1485.37	16286	Import	18.7277	x					x	x	HMDB0000950	Cer(d18:1/23:0)	M+K	C41H81NO3	31.8	0	-3.45428	63.0547	NA	http://nonlinear.com/redirect/outbound?p=hmdb&param=HMDB0000950	1.03799
217	C	Pos	991.544	1207.33	1099.44	152.581	2224.5	Import	13.8782	x					x	x	HMDB0062801	Sulfoglycolithocholate(2-)	M+H	C26H41NO7S-2	34.9	0	0.489174	75.2732	NA	http://nonlinear.com/redirect/outbound?p=hmdb&param=HMDB0062801	1.01672
218	C	Pos	3462.45	2316.78	2889.62	810.111	5841.02	Import	28.0352	x					x	x	HMDB0062207	3alpha,7alpha,12alpha-trihydroxy-5beta-cholestanate	M+CH3OH+H	C27H45O5-	33.2	0	1.73507	67.9421	NA	http://nonlinear.com/redirect/outbound?p=hmdb&param=HMDB0062207	1.01534
219	C	Pos	4879.1	3256.74	4067.92	1147.18	8186.18	Import	28.2006		x				x	x	HMDB0061636	3-hydroxydecanoyl carnitine	M+H	C17H33NO5	38.7	0	-0.95375	94.545	NA	http://nonlinear.com/redirect/outbound?p=hmdb&param=HMDB0061636	1.0089
220	C	Pos	3014.29	2863.37	2938.83	106.715	5874.22	Import	3.63119	x					x	x	HMDB0062803	2,3-diketogulonate	2M+Na	C6H7O7-	39.1	0	-0.45997	96.0401	NA	http://nonlinear.com/redirect/outbound?p=hmdb&param=HMDB0062803	0.999154
221	C	Pos	11483.4	9848.39	10665.9	1156.1	21311.2	Import	10.8393		x				x	x	HMDB0034352	Morellinol	M+H	C33H38O7	33.6	0	-4.28233	73.0128	NA	http://nonlinear.com/redirect/outbound?p=hmdb&param=HMDB0034352	0.99861
222	C	Pos	2981.35	3025.33	3003.34	31.1002	5994.5	Import	1.03552	x					x	x	HMDB0041850	Cefodizime	M+K	C20H20N6O7S4	32.6	0	-0.0639585	62.8564	NA	http://nonlinear.com/redirect/outbound?p=hmdb&param=HMDB0041850	0.997073
223	C	Pos	230.951	311.079	271.015	56.659	533.712	Import	20.9062	x					x	x	HMDB0015487	Acenocoumarol	2M+Na	C19H15NO6	35.4	0	2.52866	79.9296	NA	http://nonlinear.com/redirect/outbound?p=hmdb&param=HMDB0015487	0.977689
224	C	Pos	386.675	312.424	349.55	52.5038	683.543	Import	15.0204	x					x	x	HMDB0015469	Magnesium salicylate	M+H	C14H10MgO6	35.1	0	-0.255915	75.876	NA	http://nonlinear.com/redirect/outbound?p=hmdb&param=HMDB0015469	0.967534
225	C	Pos	456.846	692.453	574.649	166.599	1120.2	Import	28.9915	x					x	x	HMDB0015350	Dantrolene	2M+H	C14H10N4O5	36	0	3.00338	83.667	NA	http://nonlinear.com/redirect/outbound?p=hmdb&param=HMDB0015350	0.963005
226	C	Pos	1436.67	1150.6	1293.63	202.281	2514.5	Import	15.6367	x					x	x	HMDB0014454	Vindesine	M+K	C43H55N5O7	36.8	0	-3.7614	88.2675	NA	http://nonlinear.com/redirect/outbound?p=hmdb&param=HMDB0014454	0.958842
227	C	Pos	960.132	1046.76	1003.45	61.2557	1947.68	Import	6.10453	x					x	x	HMDB0031364	Ampeloside Bs1	M+CH3OH+H	C45H74O20	30.9	0	-3.12256	58.2099	NA	http://nonlinear.com/redirect/outbound?p=hmdb&param=HMDB0031364	0.956792
228	C	Pos	1259.31	1024.48	1141.89	166.046	2210.4	Import	14.5413	x					x	x	HMDB0040442	Dictyoquinazol C	M+CH3OH+H	C18H18N2O5	35.2	0	-4.01868	80.6621	NA	http://nonlinear.com/redirect/outbound?p=hmdb&param=HMDB0040442	0.952879
229	C	Pos	7758.35	5749.1	6753.72	1420.76	13050.3	Import	21.0367		x				x	x	HMDB0006460	Arachidyl carnitine	M+K	C27H53NO4	38.8	1.78	-0.883896	93.2815	NA	http://nonlinear.com/redirect/outbound?p=hmdb&param=HMDB0006460	0.95033
230	C	Pos	2126.96	1776.17	1951.57	248.045	3736.52	Import	12.7101	x					x	x	HMDB0034543	AzII	M+2H	C54H82O23	33.4	0	0.153316	67.2345	NA	http://nonlinear.com/redirect/outbound?p=hmdb&param=HMDB0034543	0.937062
231	C	Pos	3350.59	2971.83	3161.21	267.821	5912.04	Import	8.47212	x					x	x	HMDB0015421	Cefamandole	M+CH3OH+H	C18H18N6O5S2	36.3	0	-4.45399	86.9139	NA	http://nonlinear.com/redirect/outbound?p=hmdb&param=HMDB0015421	0.903179
232	C	Pos	8719.76	8160.06	8439.91	395.77	15626.5	Import	4.68927		x				x	x	HMDB0030353	Arecoline	M+H, M+Na	C8H13NO2	39.7	0	0.477074	99.0481	NA	http://nonlinear.com/redirect/outbound?p=hmdb&param=HMDB0030353	0.888694
233	C	Pos	975.813	651.848	813.831	229.078	1503.93	Import	28.1482	x					x	x	HMDB0116536	PGP(i-12:0/i-12:0)	M+H	C30H60O13P2	35.2	0	0.407621	76.4255	NA	http://nonlinear.com/redirect/outbound?p=hmdb&param=HMDB0116536	0.885938
234	C	Pos	6207.62	4400.42	5304.02	1277.88	9771.52	Import	24.0927	x					x	x	HMDB0062337	N-Oleoyl tyrosine	M+K	C27H43NO4	38.1	0	-0.41922	91.0952	NA	http://nonlinear.com/redirect/outbound?p=hmdb&param=HMDB0062337	0.881497
235	C	Pos	2019.67	1320.37	1670.02	494.477	3073	Import	29.6091	x					x	x	HMDB0038564	3'-N-Acetyl-4'-O-(14-methylpentadecanoyl)fusarochromanone	M+K	C33H52N2O6	36.4	0	-4.07582	86.8816	NA	http://nonlinear.com/redirect/outbound?p=hmdb&param=HMDB0038564	0.879785
236	C	Pos	461420	390901	426160	49864.4	781381	Import	11.7009		x			x		x	HMDB0041454	D8'-Merulinic acid A	M+H, M+Na	C24H38O4	40.2	7.68	-2.33444	96.3409	NA	http://nonlinear.com/redirect/outbound?p=hmdb&param=HMDB0041454	0.874631
237	C	Pos	2662.01	1861.4	2261.7	566.118	4130.32	Import	25.0306	x					x	x	HMDB0135577	2-amino-4-({1-[(carboxymethyl)-C-hydroxycarbonimidoyl]-2-[(1-hydroxy-2,4-diphenylbutan-2-yl)sulfanyl]ethyl}-C-hydroxycarbonimidoyl)butanoic acid	M+H	C26H33N3O7S	36.5	0	2.22067	85.1905	NA	http://nonlinear.com/redirect/outbound?p=hmdb&param=HMDB0135577	0.868844
238	C	Pos	3573.44	3952.54	3762.99	268.062	6818.89	Import	7.12366	x					x	x	HMDB0034859	Halosulfuron-methyl	2M+K	C13H15ClN6O7S	32.8	0	0.554158	64.5574	NA	http://nonlinear.com/redirect/outbound?p=hmdb&param=HMDB0034859	0.857659
239	C	Pos	2412.92	1899.55	2156.23	363.011	3906.1	Import	16.8354	x					x	x	HMDB0015427	Ceftizoxime	2M+Na	C13H13N5O5S2	37.3	0	0.922903	87.5115	NA	http://nonlinear.com/redirect/outbound?p=hmdb&param=HMDB0015427	0.857215
240	C	Pos	12429.7	9301.29	10865.5	2212.14	19664.5	Import	20.3593	x					x	x	HMDB0012986	Kinetensin 4-7	M+H	C26H37N9O6	37.6	0	-0.661571	88.7114	NA	http://nonlinear.com/redirect/outbound?p=hmdb&param=HMDB0012986	0.855836
241	C	Pos	72265.6	58756.8	65511.2	9552.13	118388	Import	14.5809		x				x	x	HMDB0034595	Aginoside progenin	M+K	C39H64O15	33.3	0	4.93428	72.2591	NA	http://nonlinear.com/redirect/outbound?p=hmdb&param=HMDB0034595	0.853707
242	C	Pos	9146.12	6929.99	8038.06	1567.05	14515	Import	19.4953	x					x	x	HMDB0032199	Chymosin preparation, escherichia coli k-12	M+CH3OH+H	C30H27N3O15	33.6	0	-0.555133	68.8681	NA	http://nonlinear.com/redirect/outbound?p=hmdb&param=HMDB0032199	0.852631
243	C	Pos	1484.09	1219.04	1351.57	187.419	2436.64	Import	13.8668	x					x	x	HMDB0032023	3-Epidemissidine	2M+H	C27H45NO	34	0	3.26489	73.9764	NA	http://nonlinear.com/redirect/outbound?p=hmdb&param=HMDB0032023	0.85026
244	C	Pos	1184.15	1268.45	1226.3	59.6051	2206.03	Import	4.86057	x					x	x	HMDB0014345	Hydroxocobalamin	M+2H	C62H89CoN13O15P	31.5	0	-2.66884	60.6968	NA	http://nonlinear.com/redirect/outbound?p=hmdb&param=HMDB0014345	0.847143
245	C	Pos	5908.72	5494.67	5701.7	292.78	10250.7	Import	5.13496	x					x	x	HMDB0030914	Alliospiroside C	M+Na	C38H60O13	32.4	0	-1.50972	63.959	NA	http://nonlinear.com/redirect/outbound?p=hmdb&param=HMDB0030914	0.846256
246	C	Pos	1301.85	1150.4	1226.12	107.094	2197.51	Import	8.73435	x					x	x	HMDB0003201	Malvidin	2M+K	C17H15ClO7	31.3	0	-4.58613	61.947	NA	http://nonlinear.com/redirect/outbound?p=hmdb&param=HMDB0003201	0.841767
247	C	Pos	16836.4	13484.2	15160.3	2370.37	27155.6	Import	15.6354		x				x	x	HMDB0015009	Terbutaline	2M+Na	C12H19NO3	37	0	1.50995	86.9126	NA	http://nonlinear.com/redirect/outbound?p=hmdb&param=HMDB0015009	0.840952
248	C	Pos	521.303	342.282	431.792	126.587	769.031	Import	29.3166	x					x		HMDB0030525	Rhizonin A	M+2H	C42H65N7O9	35.7	0	-4.59771	83.6055	NA	http://nonlinear.com/redirect/outbound?p=hmdb&param=HMDB0030525	0.832704
249	C	Pos	17621.3	11627.9	14624.6	4237.97	25784.2	Import	28.9783	x					x	x	HMDB0036548	Hericenone B	2M+H	C27H31NO4	33.6	0	4.83584	73.5744	NA	http://nonlinear.com/redirect/outbound?p=hmdb&param=HMDB0036548	0.818085
250	C	Pos	17432.6	14708.5	16070.5	1926.26	28281	Import	11.9863		x				x	x	HMDB0062613	(25R)-3beta-hydroxycholest-5-en-7-one-26-oate	M+K	C27H41O4-	34.7	0	-0.868589	74.5016	NA	http://nonlinear.com/redirect/outbound?p=hmdb&param=HMDB0062613	0.815417
251	C	Pos	3615.9	2652.95	3134.42	680.909	5455.45	Import	21.7236	x					x	x	HMDB0000941	Cholest-5-ene	2M+Na	C27H46	34	0	-4.38035	74.8913	NA	http://nonlinear.com/redirect/outbound?p=hmdb&param=HMDB0000941	0.799499
252	C	Pos	468.243	359.313	413.778	77.0248	720.175	Import	18.615	x					x	x	HMDB0002117	Oleamide	M+H	C18H35NO	36.1	0	-0.691574	81.5735	NA	http://nonlinear.com/redirect/outbound?p=hmdb&param=HMDB0002117	0.799489
253	C	Pos	790.002	735.37	762.686	38.6311	1324.78	Import	5.06513	x					x	x	HMDB0014857	Azatadine	2M+Na	C20H22N2	34.8	0	4.87343	79.8589	NA	http://nonlinear.com/redirect/outbound?p=hmdb&param=HMDB0014857	0.796593
254	C	Pos	751279	499759	625519	177852	1.08196e+06	Import	28.4326		x		x			x	YMDB01187	PC(18:0/0:0)	M+Na, M+K	C26H54NO7P	50.4	53.5	-0.279598	98.9491	NA	http://nonlinear.com/redirect/outbound?p=hmdb&param=YMDB01187	0.790516
255	C	Pos	1723.26	1593.91	1658.58	91.4639	2858.69	Import	5.51458	x					x	x	HMDB0014839	Amprenavir	M+K	C25H35N3O6S	33.4	0	2.82371	70.4569	NA	http://nonlinear.com/redirect/outbound?p=hmdb&param=HMDB0014839	0.785405
256	C	Pos	1907.49	1348.04	1627.76	395.587	2795.8	Import	24.3025	x					x	x	HMDB0035909	Glaucarubol 15-O-beta-D-glucopyranoside	M+CH3OH+H	C26H38O13	37.8	0	-3.98611	93.8898	NA	http://nonlinear.com/redirect/outbound?p=hmdb&param=HMDB0035909	0.780371
257	C	Pos	5591.14	4727.95	5159.54	610.361	8841.59	Import	11.8297	x					x	x	HMDB0031436	Silicic acid	2M+K	H4O4Si	38	0	-1.32653	91.3547	NA	http://nonlinear.com/redirect/outbound?p=hmdb&param=HMDB0031436	0.777062
258	C	Pos	3938.93	2929.46	3434.2	713.801	5881.85	Import	20.7851	x					x	x	HMDB0006805	Beta-Alanyl-CoA	M+K	C24H41N8O17P3S	32.6	0	4.14411	68.0225	NA	http://nonlinear.com/redirect/outbound?p=hmdb&param=HMDB0006805	0.776297
259	C	Pos	4852.18	3808.62	4330.4	737.911	7384.43	Import	17.0402	x					x	x	HMDB0010355	Cholestane-3,7,12,25-tetrol-3-glucuronide	M+H	C33H56O10	39.2	0	0.215129	96.3895	NA	http://nonlinear.com/redirect/outbound?p=hmdb&param=HMDB0010355	0.769987
260	C	Pos	33608.8	24519.9	29064.4	6426.86	49325.7	Import	22.1125		x				x	x	HMDB0031880	Ampeloside Bf2	M+Na	C45H76O21	34.5	12	3.72454	64.7287	NA	http://nonlinear.com/redirect/outbound?p=hmdb&param=HMDB0031880	0.763088
261	C	Pos	5355.1	4163.47	4759.29	842.61	8002.19	Import	17.7045	x					x	x	HMDB0000934	Uridine diphosphate acetylgalactosamine 4-sulfate	M+K	C17H27N3O20P2S	37.3	0	0.390813	87.22	NA	http://nonlinear.com/redirect/outbound?p=hmdb&param=HMDB0000934	0.749649
262	C	Pos	27083.5	20933.6	24008.6	4348.69	40323	Import	18.1131	x					x	x	HMDB0061720	Temocapril	2M+Na	C23H28N2O5S2	36	0	3.18435	83.7896	NA	http://nonlinear.com/redirect/outbound?p=hmdb&param=HMDB0061720	0.748053
263	C	Pos	263655	173622	218639	63663.1	366674	Import	29.1179		x			x		x	HMDB0011152	PE(P-16:0e/0:0)	M+H	C21H44NO6P	44.3	26.3	-0.246316	95.3529	NA	http://nonlinear.com/redirect/outbound?p=hmdb&param=HMDB0011152	0.745949
264	C	Pos	1986.64	1795.79	1891.22	134.953	3141.55	Import	7.13579		x			x		x	HMDB0030731	3-(1,1-Dimethylallyl)herniarin	M+CH3OH+H	C15H16O3	40.2	7.61	-1.24785	94.737	NA	http://nonlinear.com/redirect/outbound?p=hmdb&param=HMDB0030731	0.732164
265	C	Pos	3630.63	3077.39	3354.01	391.196	5564.52	Import	11.6635	x					x	x	HMDB0039418	Congmunoside XIV	M+2H	C57H92O23	36.8	0	-3.22169	87.7566	NA	http://nonlinear.com/redirect/outbound?p=hmdb&param=HMDB0039418	0.730371
266	C	Pos	19907.9	15559.2	17733.6	3074.99	29412.7	Import	17.3399	x					x	x	HMDB0062332	N-Docosahexaenoyl GABA	M+H	C26H39NO3	39.1	0	-0.212862	95.8062	NA	http://nonlinear.com/redirect/outbound?p=hmdb&param=HMDB0062332	0.729953
267	C	Pos	4440.35	4045.81	4243.08	278.987	7026.84	Import	6.57511	x					x	x	HMDB0014326	Flunisolide	2M+K	C24H31FO6	34.7	0	-4.5872	79.0549	NA	http://nonlinear.com/redirect/outbound?p=hmdb&param=HMDB0014326	0.727764
268	C	Pos	8614.51	6269.54	7442.02	1658.15	12231.5	Import	22.2808	x					x	x	HMDB0033614	Licoagrone	M+H	C45H42O10	31.8	0	0.900894	59.8823	NA	http://nonlinear.com/redirect/outbound?p=hmdb&param=HMDB0033614	0.716833
269	C	Pos	5556.14	4428.42	4992.28	797.423	8197.88	Import	15.9731		x			x		x	HMDB0094645	Mono-(2-ethyl-5-oxohexyl) phthalate	M+Na	C16H20O5	41.2	11.5	-1.17275	96.0565	NA	http://nonlinear.com/redirect/outbound?p=hmdb&param=HMDB0094645	0.715552
270	C	Pos	2698.66	2880.42	2789.54	128.523	4579.78	Import	4.60731		x				x	x	HMDB0005792	Sulforaphane	M+H	C6H11NOS2	38.6	0	-0.552853	93.5176	NA	http://nonlinear.com/redirect/outbound?p=hmdb&param=HMDB0005792	0.715249
271	C	Pos	8541.5	6764.57	7653.04	1256.48	12471.8	Import	16.418	x					x	x	HMDB0005031	Rosiglitazone	2M+Na	C18H19N3O3S	37.6	0	-1.01939	89.2619	NA	http://nonlinear.com/redirect/outbound?p=hmdb&param=HMDB0005031	0.704571
272	C	Pos	1306.71	904.437	1105.57	284.448	1800.17	Import	25.7286	x					x	x	HMDB0128985	{[4-(7-methoxy-2-oxo-2H-chromen-6-yl)butan-2-yl]oxy}sulfonic acid	M+Na, M+K	C14H16O7S	37.4	0	-2.5786	90.2459	NA	http://nonlinear.com/redirect/outbound?p=hmdb&param=HMDB0128985	0.70334
273	C	Pos	11550.3	10821.6	11186	515.307	18212.4	Import	4.60674		x				x	x	HMDB0240252	Salicyluric beta-D-glucuronide	2M+H	C15H17NO10	35.6	0	-3.77764	82.6263	NA	http://nonlinear.com/redirect/outbound?p=hmdb&param=HMDB0240252	0.703235
274	C	Pos	5599.37	4064.48	4831.92	1085.33	7823.1	Import	22.4616	x					x	x	HMDB0139920	3-(4-hydroxy-3-methoxyphenyl)-N-(4-oxobutyl)prop-2-enimidic acid	M+CH3OH+H	C14H17NO4	39.4	0	-0.262673	97.4006	NA	http://nonlinear.com/redirect/outbound?p=hmdb&param=HMDB0139920	0.695143
275	C	Pos	14816.6	11951.5	13384.1	2025.95	21664.7	Import	15.137		x				x	x	HMDB0041033	1,7-Pentatriacontadien-11-ol	M+Na	C35H68O	33.6	0	4.46803	73.0003	NA	http://nonlinear.com/redirect/outbound?p=hmdb&param=HMDB0041033	0.694825
276	C	Pos	1772.27	1277.32	1524.79	349.982	2461.88	Import	22.9527	x					x	x	HMDB0040461	1,5-Dibutyl methyl hydroxycitrate	M+Na	C15H26O8	36.9	0	-3.02971	87.912	NA	http://nonlinear.com/redirect/outbound?p=hmdb&param=HMDB0040461	0.691149
277	C	Pos	927.355	792.765	860.06	95.1689	1387.27	Import	11.0654	x					x	x	HMDB0061634	3-hydroxyoctanoyl carnitine	2M+Na	C15H29NO5	38.4	0	4.63037	97.3981	NA	http://nonlinear.com/redirect/outbound?p=hmdb&param=HMDB0061634	0.689735
278	C	Pos	2277.66	2351.2	2314.43	51.9986	3712.6	Import	2.24672	x					x	x	HMDB0032653	(Z)-[3-(Methylsulfinyl)-1-propenyl] 2-propenyl disulfide	2M+K	C7H12OS3	36	0	4.98463	85.9899	NA	http://nonlinear.com/redirect/outbound?p=hmdb&param=HMDB0032653	0.681773
279	C	Pos	499813	398699	449256	71498	715854	Import	15.9148		x			x		x	HMDB0010392	LysoPC(20:2(11Z,14Z))	M+H, M+Na	C28H54NO7P	47.5	39.7	-0.254888	98.2853	NA	http://nonlinear.com/redirect/outbound?p=hmdb&param=HMDB0010392	0.672127
280	C	Pos	3938.12	3031.12	3484.62	641.346	5545.48	Import	18.405	x					x	x	HMDB0013161	2-Hexenoylcarnitine	2M+K	C13H23NO4	36.5	0	2.63027	85.5763	NA	http://nonlinear.com/redirect/outbound?p=hmdb&param=HMDB0013161	0.670309
281	C	Pos	4990.72	4147.19	4568.95	596.463	7269.2	Import	13.0547	x					x	x	HMDB0033425	Tsugaric acid A 21-glucosyl ester	M+K	C38H60O9	32	0	-4.0222	64.687	NA	http://nonlinear.com/redirect/outbound?p=hmdb&param=HMDB0033425	0.669932
282	C	Pos	897.399	834.044	865.722	44.7989	1374.51	Import	5.17475	x					x	x	HMDB0131198	{11-methoxy-16,18-dioxo-6,8,19-trioxapentacyclo[10.7.0.0Â²,â¹.0Â³,â·.0Â¹Â³,Â¹â·]nonadeca-1(12),2(9),4,10,13(17)-pentaen-14-yl}oxidanesulfonic acid	M+Na	C17H12O10S	35.6	0	-2.6384	81.2661	NA	http://nonlinear.com/redirect/outbound?p=hmdb&param=HMDB0131198	0.666946
283	C	Pos	2047.91	1477.57	1762.74	403.29	2785.92	Import	22.8786	x					x	x	HMDB0033241	Glycylalanylprolylmethionylphenylalanylvalinamide	M+CH3OH+H	C29H45N7O6S	33.4	0	2.6047	70.1605	NA	http://nonlinear.com/redirect/outbound?p=hmdb&param=HMDB0033241	0.660334
284	C	Pos	4313.4	3250.6	3782	751.513	5941.13	Import	19.8708		x			x		x	HMDB0001898	Mesobilirubinogen	M+H	C33H44N4O6	44.3	41.8	-0.360874	80.3868	NA	http://nonlinear.com/redirect/outbound?p=hmdb&param=HMDB0001898	0.651587
285	C	Pos	34591.7	25807.2	30199.4	6211.54	47264	Import	20.5684		x				x	x	HMDB0014819	Amphotericin B	M+Na	C47H73NO17	38.9	28.6	0.208128	66.0547	NA	http://nonlinear.com/redirect/outbound?p=hmdb&param=HMDB0014819	0.646219
286	C	Pos	2048.82	1850.38	1949.6	140.317	3046.77	Import	7.19723	x					x	x	HMDB0014870	Atracurium	M+Na	C53H72N2O12+2	30.1	0	3.07024	54.0752	NA	http://nonlinear.com/redirect/outbound?p=hmdb&param=HMDB0014870	0.644102
287	C	Pos	82770.6	66336.7	74553.6	11620.6	116331	Import	15.5868		x				x	x	HMDB0013631	Oleoyl glycine	M+H	C20H37NO3	39.9	4.38	-1.08322	96.6169	NA	http://nonlinear.com/redirect/outbound?p=hmdb&param=HMDB0013631	0.641885
288	C	Pos	2662.66	2900.57	2781.61	168.233	4335.16	Import	6.04803	x					x	x	HMDB0011758	Cer(d18:0/12:0)	2M+H	C30H61NO3	34.6	0	-0.0437663	73.1082	NA	http://nonlinear.com/redirect/outbound?p=hmdb&param=HMDB0011758	0.640164
289	C	Pos	893.948	822.626	858.287	50.4324	1329	Import	5.87594	x					x	x	HMDB0035388	(24E)-3alpha,15alpha-Diacetoxy-23-oxo-7,9(11),24-lanostatrien-26-oic acid	M+K	C34H48O7	33	0	2.53807	67.8301	NA	http://nonlinear.com/redirect/outbound?p=hmdb&param=HMDB0035388	0.630806
290	C	Pos	28710.3	26788.4	27749.3	1358.94	42965.4	Import	4.89721	x					x	x	HMDB0033617	Vignatic acid B	M+H	C27H41N3O7	37.7	0	3.95504	93.0007	NA	http://nonlinear.com/redirect/outbound?p=hmdb&param=HMDB0033617	0.630721
291	C	Pos	41.0531	54.932	47.9926	9.81387	74.22	Import	20.4487	x					x		HMDB0031890	7-(Methylthio)heptanenitrile	M+H	C8H15NS	36.9	0	-1.78457	86.6658	NA	http://nonlinear.com/redirect/outbound?p=hmdb&param=HMDB0031890	0.628997
292	C	Pos	690.829	581.029	635.929	77.6398	981.778	Import	12.2089	x					x	x	HMDB0031697	Lucuminamide	M+CH3OH+H	C19H27NO11	37.9	0	-0.826397	90.4061	NA	http://nonlinear.com/redirect/outbound?p=hmdb&param=HMDB0031697	0.626531
293	C	Pos	2287.22	2024.89	2156.06	185.492	3317.47	Import	8.6033	x					x	x	HMDB0041549	Hovenidulcioside B2	M+K	C38H60O12	32.2	0	2.45629	64.1126	NA	http://nonlinear.com/redirect/outbound?p=hmdb&param=HMDB0041549	0.621688
294	C	Pos	2665.7	2281.81	2473.76	271.45	3795.85	Import	10.9732	x					x	x	YMDB01154	LIPC 18:0;3	M+CH3OH+H	C24H50NO11P	36.4	0	2.16099	84.4345	NA	http://nonlinear.com/redirect/outbound?p=hmdb&param=YMDB01154	0.617719
295	C	Pos	1752.55	1390.77	1571.66	255.821	2399.49	Import	16.2771	x					x	x	HMDB0014369	Indinavir	M+K	C36H47N5O4	32.9	0	-0.822353	65.6707	NA	http://nonlinear.com/redirect/outbound?p=hmdb&param=HMDB0014369	0.610438
296	C	Pos	151.773	169.957	160.865	12.8579	245.385	Import	7.99296	x					x	x	HMDB0000562	Creatinine	M+H	C4H7N3O	38.7	0	-0.751223	94.4515	NA	http://nonlinear.com/redirect/outbound?p=hmdb&param=HMDB0000562	0.609192
297	C	Pos	984.306	769.607	876.956	151.815	1336.33	Import	17.3115	x					x	x	HMDB0035264	Avenestergenin A1	M+K	C38H55NO7	32.1	0	3.40157	64.6888	NA	http://nonlinear.com/redirect/outbound?p=hmdb&param=HMDB0035264	0.607704
298	C	Pos	3357.98	2706.12	3032.05	460.941	4607.77	Import	15.2023	x					x	x	HMDB0013324	2-Octenoylcarnitine	M+H	C15H27NO4	38.6	0	-0.885837	94.0806	NA	http://nonlinear.com/redirect/outbound?p=hmdb&param=HMDB0013324	0.603775
299	C	Pos	2118.63	1805.91	1962.27	221.126	2979.36	Import	11.2689	x					x	x	HMDB0014930	Tripelennamine	M+CH3OH+H	C16H21N3	36.4	0	-0.982388	83.136	NA	http://nonlinear.com/redirect/outbound?p=hmdb&param=HMDB0014930	0.602476
300	C	Pos	7262.59	7188.91	7225.75	52.0998	10958.3	Import	0.72103	x					x	x	HMDB0060763	4-Hydroxy duloxetine glucuronide	M+CH3OH+H	C24H27NO8S	37.9	0	-0.755377	90.3514	NA	http://nonlinear.com/redirect/outbound?p=hmdb&param=HMDB0060763	0.600805
301	C	Pos	30091.5	24109.1	27100.3	4230.18	41095.8	Import	15.6094	x					x	x	HMDB0012158	3-Oxopimelyl-CoA	M+Na	C28H44N7O20P3S	33.3	0	-4.00872	70.975	NA	http://nonlinear.com/redirect/outbound?p=hmdb&param=HMDB0012158	0.600682
302	C	Pos	16941.9	13859.3	15400.6	2179.78	23347	Import	14.1539		x				x	x	HMDB0125476	[(4-{3-[2-(2,4-dihydroxyphenyl)-2-oxoethyl]-4,6-dihydroxy-2-methoxyphenyl}-2-methylbut-2-en-1-yl)oxy]sulfonic acid	M+H, M+Na	C20H22O10S	37.5	0	0.849482	88.5689	NA	http://nonlinear.com/redirect/outbound?p=hmdb&param=HMDB0125476	0.600252
303	C	Pos	1191.6	1511.13	1351.36	225.939	2044.38	Import	16.7193	x					x	x	HMDB0015336	Flumazenil	2M+Na	C15H14FN3O3	39	0	-1.45946	96.8691	NA	http://nonlinear.com/redirect/outbound?p=hmdb&param=HMDB0015336	0.597247
304	C	Pos	175.27	136.852	156.061	27.1655	235.877	Import	17.407	x					x	x	HMDB0062561	trizma acetate	M+H	C6H15NO5	38.2	0	-0.997337	92.1915	NA	http://nonlinear.com/redirect/outbound?p=hmdb&param=HMDB0062561	0.595925
305	C	Pos	15553.3	13900.1	14726.7	1169.05	22253.7	Import	7.93832	x					x	x	HMDB0062252	(alpha-D-mannosyl)7-beta-D-mannosyl-diacetylchitobiosyl-L-asparagine, isoform B (protein)	2M+K	C7H7IO	37.6	0	-3.85953	92.4643	NA	http://nonlinear.com/redirect/outbound?p=hmdb&param=HMDB0062252	0.59561
306	C	Pos	29996.3	25896.7	27946.5	2898.83	42171.3	Import	10.3728		x			x		x	HMDB0031647	Acrylic acid	2M+H	C3H4O2	40	1.93	0.657338	98.9507	NA	http://nonlinear.com/redirect/outbound?p=hmdb&param=HMDB0031647	0.593594
307	C	Pos	185.392	124.503	154.947	43.055	233.741	Import	27.7869	x					x	x	HMDB0015086	Isoniazid	M+H	C6H7N3O	38	0	-2.21593	92.4478	NA	http://nonlinear.com/redirect/outbound?p=hmdb&param=HMDB0015086	0.593133
308	C	Pos	645.436	459.249	552.343	131.654	830.754	Import	23.8356	x					x	x	HMDB0056097	DG(22:0/0:0/18:2n6)	M+Na	C44H82O5	33.5	0	0.299921	68.1007	NA	http://nonlinear.com/redirect/outbound?p=hmdb&param=HMDB0056097	0.588858
309	C	Pos	3.79509e+07	3.31674e+07	3.55591e+07	3.38242e+06	5.34678e+07	Import	9.51211		x		x			x	YMDB02212	LysoPC(18:2(9Z,12Z))	M+H, M+Na	C26H50NO7P	55.9	80.8	0.250959	98.7388	NA	http://nonlinear.com/redirect/outbound?p=hmdb&param=YMDB02212	0.588449
310	C	Pos	625.361	587.169	606.265	27.0056	908.07	Import	4.45442	x					x	x	HMDB0029294	Caffeoyl aspartic acid	M+H	C13H13NO7	35.9	0	4.74566	85.0617	NA	http://nonlinear.com/redirect/outbound?p=hmdb&param=HMDB0029294	0.582856
311	C	Pos	771.21	1046.37	908.792	194.57	1358.14	Import	21.4097	x					x	x	HMDB0040653	Mabioside C	M+2H	C42H64O14	31.9	0	-2.97187	62.9608	NA	http://nonlinear.com/redirect/outbound?p=hmdb&param=HMDB0040653	0.579614
312	C	Pos	9707.66	7187.42	8447.54	1782.07	12611.4	Import	21.0958	x					x	x	HMDB0038637	Methoxybrassitin	M+K	C12H14N2O2S	37.6	0	0.600837	88.765	NA	http://nonlinear.com/redirect/outbound?p=hmdb&param=HMDB0038637	0.578121
313	C	Pos	3500.19	3012.75	3256.47	344.675	4856.25	Import	10.5843	x					x	x	HMDB0031885	6-Hydroxypentadecanedioic acid	M+Na	C15H28O5	38.5	0	-1.17332	93.9564	NA	http://nonlinear.com/redirect/outbound?p=hmdb&param=HMDB0031885	0.576534
314	C	Pos	3717.84	2947.05	3332.44	545.03	4968.12	Import	16.3553	x					x	x	HMDB0039760	1,1'-[1,12-Dodecanediylbis(oxy)]bisbenzene	M+H	C24H34O2	38.5	0	-1.10798	93.9267	NA	http://nonlinear.com/redirect/outbound?p=hmdb&param=HMDB0039760	0.576119
315	C	Pos	387.499	479.715	433.607	65.2062	646.381	Import	15.0381	x					x	x	HMDB0014739	Linezolid	2M+Na	C16H20FN3O4	38	0	-3.0131	93.6935	NA	http://nonlinear.com/redirect/outbound?p=hmdb&param=HMDB0014739	0.575996
316	C	Pos	39578.6	36447.8	38013.2	2213.82	56552.1	Import	5.82381	x					x	x	HMDB0094688	1-Stearoylglycerophosphocholine	M+Na	C26H55NO7P	36.3	0	-2.94921	85.2335	NA	http://nonlinear.com/redirect/outbound?p=hmdb&param=HMDB0094688	0.57308
317	C	Pos	3752.63	2802.68	3277.66	671.716	4873.96	Import	20.4938		x				x	x	HMDB0125481	2-amino-4-({1-[(carboxymethyl)-C-hydroxycarbonimidoyl]-2-[(4-{3-[2-(2,4-dihydroxyphenyl)-2-oxoethyl]-4,6-dihydroxy-2-methoxyphenyl}-3-hydroxy-2-methylbutan-2-yl)sulfanyl]ethyl}-C-hydroxycarbonimidoyl)butanoic acid	M+CH3OH+H	C30H39N3O13S	39.8	16.5	-3.6543	86.9167	NA	http://nonlinear.com/redirect/outbound?p=hmdb&param=HMDB0125481	0.572429
318	C	Pos	7837.62	6447.96	7142.79	982.638	10605.3	Import	13.7571	x					x	x	HMDB0059587	Perfluorooctanoic acid	M+H	C8HF15O2	38.5	0	4.56209	97.9202	NA	http://nonlinear.com/redirect/outbound?p=hmdb&param=HMDB0059587	0.570231
319	C	Pos	55033.3	50033.7	52533.5	3535.29	77951.8	Import	6.7296		x			x		x	HMDB0032976	4,5-Dimethylthiazole	2M+K	C5H7NS	40.7	10.5	1.33022	94.4738	NA	http://nonlinear.com/redirect/outbound?p=hmdb&param=HMDB0032976	0.569344
320	C	Pos	2732.32	2199.13	2465.72	377.021	3647.39	Import	15.2905	x					x	x	HMDB0015386	Retapamulin	M+K	C30H47NO4S	35.4	0	-3.06918	80.5631	NA	http://nonlinear.com/redirect/outbound?p=hmdb&param=HMDB0015386	0.564854
321	C	Pos	3465.94	2651.87	3058.9	575.635	4515.81	Import	18.8183	x					x	x	HMDB0126665	2-{[hydroxy({3,4,8,9,10-pentahydroxy-6-oxo-6H-benzo[c]chromen-1-yl})methylidene]amino}acetic acid	2M+Na	C16H11NO10	35.8	0	2.30696	81.8015	NA	http://nonlinear.com/redirect/outbound?p=hmdb&param=HMDB0126665	0.561971
322	C	Pos	10347.9	7250.32	8799.09	2190.29	12983.2	Import	24.8922	x					x	x	HMDB0036339	25-Acetyl-6,7-didehydrofevicordin F 3-[glucosyl-(1->6)-glucoside]	M+Na	C43H62O18	33.5	0	-1.97589	69.6373	NA	http://nonlinear.com/redirect/outbound?p=hmdb&param=HMDB0036339	0.561225
323	C	Pos	1200.86	1384.34	1292.6	129.735	1902.61	Import	10.0368	x					x	x	HMDB0032496	Propyl propane thiosulfonate	2M+Na	C11H16O5	37.6	0	-0.000551809	88.1927	NA	http://nonlinear.com/redirect/outbound?p=hmdb&param=HMDB0032496	0.557704
324	C	Pos	32437.5	29354.8	30896.2	2179.73	45443.5	Import	7.05504		x				x	x	HMDB0041207	Dide-O-methylsimmondsin	2M+Na	C14H21NO9	36.1	0.222	-2.92521	83.8505	NA	http://nonlinear.com/redirect/outbound?p=hmdb&param=HMDB0041207	0.556646
325	C	Pos	3027.25	2590.58	2808.92	308.777	4131.46	Import	10.9928	x					x	x	HMDB0033237	1,2,10-Trihydroxydihydro-trans-linalyl oxide 7-O-beta-D-glucopyranoside	2M+H	C16H30O10	36.4	0	0.0351642	81.9207	NA	http://nonlinear.com/redirect/outbound?p=hmdb&param=HMDB0033237	0.556637
326	C	Pos	39659.9	32485.3	36072.6	5073.18	53053.1	Import	14.0638	x					x	x	HMDB0012472	(3E,5Z,8Z)-Tetradecatrienoyl-CoA	M+2H	C35H52N7O17P3S-4	37.3	0	0.445307	87.0544	NA	http://nonlinear.com/redirect/outbound?p=hmdb&param=HMDB0012472	0.556535
327	C	Pos	11512.8	7490.87	9501.81	2843.9	13950.1	Import	29.9301	x					x	x	HMDB0030073	Albafuran C	M+K	C34H28O9	36.8	0	-2.50026	86.9624	NA	http://nonlinear.com/redirect/outbound?p=hmdb&param=HMDB0030073	0.554005
328	C	Pos	2189.14	2200.21	2194.67	7.82422	3218.76	Import	0.35651	x					x	x	HMDB0038422	3-Phenylpropyl glucosinolate	M+CH3OH+H	C16H23NO9S2	36.5	0	1.81298	84.6708	NA	http://nonlinear.com/redirect/outbound?p=hmdb&param=HMDB0038422	0.552499
329	C	Pos	27761.4	23550.3	25655.9	2977.73	37609	Import	11.6064		x				x	x	HMDB0116157	CDP-DG(i-12:0/i-12:0)	M+CH3OH+H	C36H65N3O15P2	36.5	0	-3.29655	86.5054	NA	http://nonlinear.com/redirect/outbound?p=hmdb&param=HMDB0116157	0.551789
330	C	Pos	465.243	590.919	528.081	88.8661	774.016	Import	16.8281	x					x	x	HMDB0062623	(6R)-5,10-methenyltetrahydrofolate	2M+K	C20H20N7O6-	34.6	0	3.79926	77.3276	NA	http://nonlinear.com/redirect/outbound?p=hmdb&param=HMDB0062623	0.551605
331	C	Pos	2280.2	1605.62	1942.91	477.002	2842.67	Import	24.5509	x					x	x	HMDB0015381	Gliquidone	M+H	C27H33N3O6S	35.7	0	0.233424	79.0037	NA	http://nonlinear.com/redirect/outbound?p=hmdb&param=HMDB0015381	0.549028
332	C	Pos	1464.25	1291.39	1377.82	122.23	2014.63	Import	8.87129		x				x	x	HMDB0037780	Ganoderiol G	M+CH3OH+H	C31H52O5	38.5	0	-1.22853	94.0758	NA	http://nonlinear.com/redirect/outbound?p=hmdb&param=HMDB0037780	0.548129
333	C	Pos	15121.7	11602.8	13362.3	2488.24	19473.7	Import	18.6213		x				x	x	HMDB0014971	Cefaclor	2M+Na	C15H14ClN3O4S	31.4	0	2.55039	59.8878	NA	http://nonlinear.com/redirect/outbound?p=hmdb&param=HMDB0014971	0.543363
334	C	Pos	372823	309660	341241	44663.2	496151	Import	13.0885		x			x		x	HMDB0031963	(3b,6b,8a,12a)-8,12-Epoxy-7(11)-eremophilene-6,8,12-trimethoxy-3-ol	M+H, M+Na, M+K	C18H30O5	40.1	4.41	-0.795135	96.9339	NA	http://nonlinear.com/redirect/outbound?p=hmdb&param=HMDB0031963	0.539986
335	C	Pos	4066	3361.42	3713.71	498.215	5397.68	Import	13.4156	x					x	x	HMDB0030343	Corchoroside B	M+Na	C29H42O8	37.4	0	-4.45919	92.4164	NA	http://nonlinear.com/redirect/outbound?p=hmdb&param=HMDB0030343	0.539479
336	C	Pos	1045.49	705.327	875.41	240.533	1270.01	Import	27.4766	x					x	x	HMDB0015495	Ajmaline	2M+K	C20H26N2O2	35.7	0	4.8799	84.2455	NA	http://nonlinear.com/redirect/outbound?p=hmdb&param=HMDB0015495	0.53681
337	C	Pos	668.734	467.648	568.191	142.19	823.276	Import	25.025	x					x	x	HMDB0013024	Neurotensin 11-13	M+K	C21H33N3O5	35.3	0	0.862412	77.6908	NA	http://nonlinear.com/redirect/outbound?p=hmdb&param=HMDB0013024	0.535
338	C	Pos	28625	23821.7	26223.4	3396.41	37794.3	Import	12.9518		x				x	x	HMDB0039786	Dihydro-4-mercapto-3(2H)-furanone	M+H	C4H6O2S	38.4	1.49	-0.216117	90.568	NA	http://nonlinear.com/redirect/outbound?p=hmdb&param=HMDB0039786	0.527315
339	C	Pos	16702.9	11740.9	14221.9	3508.62	20473	Import	24.6706		x				x	x	HMDB0014945	Proparacaine	2M+Na	C16H26N2O3	37	0	1.50875	87.0574	NA	http://nonlinear.com/redirect/outbound?p=hmdb&param=HMDB0014945	0.525609
340	C	Pos	12700.1	9983.68	11341.9	1920.77	16308.5	Import	16.9352		x			x		x	HMDB0039155	ar-Artemisene	M+H	C20H30	40.2	4.57	-0.72631	97.2432	NA	http://nonlinear.com/redirect/outbound?p=hmdb&param=HMDB0039155	0.523961
341	C	Pos	2407.3	2089.36	2248.33	224.817	3224.65	Import	9.99925	x					x	x	HMDB0031942	Niazinin A	M+CH3OH+H	C15H21NO6S	38.5	0	0.927106	93.7095	NA	http://nonlinear.com/redirect/outbound?p=hmdb&param=HMDB0031942	0.520287
342	C	Pos	6464.09	5907.58	6185.83	393.517	8798.96	Import	6.36158	x					x	x	HMDB0014804	Nafarelin	M+2H	C66H83N17O13	35	0	4.10802	79.7219	NA	http://nonlinear.com/redirect/outbound?p=hmdb&param=HMDB0014804	0.508365
343	C	Pos	4817.4	4609	4713.2	147.356	6701.81	Import	3.12646	x					x	x	HMDB0041309	(2S,4S)-Monatin	2M+K	C14H16N2O5	31.3	0	3.8878	61.2402	NA	http://nonlinear.com/redirect/outbound?p=hmdb&param=HMDB0041309	0.507844
344	C	Pos	12817.6	11017.7	11917.7	1272.72	16935.3	Import	10.6793		x			x		x	HMDB0060928	Buprenorphine glucuronide	M+CH3OH+H	C35H49NO10	42.7	17.7	-0.108152	96.0577	NA	http://nonlinear.com/redirect/outbound?p=hmdb&param=HMDB0060928	0.506933
345	C	Pos	1537.5	1319.6	1428.55	154.076	2026.8	Import	10.7855	x					x	x	HMDB0060626	Malathion monocarboxylic acid	2M+K	C8H15O6PS2	35.9	0	-1.61564	81.3756	NA	http://nonlinear.com/redirect/outbound?p=hmdb&param=HMDB0060626	0.504654
346	C	Pos	698.831	620.949	659.89	55.0709	933.622	Import	8.34547	x					x	x	HMDB0060144	Neocasomorphin (1-5)	M+K	C29H41N5O9	33.5	0	-2.09834	70.0004	NA	http://nonlinear.com/redirect/outbound?p=hmdb&param=HMDB0060144	0.500614
347	C	Neg	38.1517	39.5836	38.8676	1.0125	116.301	Import	2.605	x					x	x	HMDB0001216	Tetrahydropteridine	M-H2O-H	C6H8N4	37.9	0	2.4633	92.3119	NA	http://nonlinear.com/redirect/outbound?p=hmdb&param=HMDB0001216	1.58123
348	C	Neg	1038.58	1277.83	1158.2	169.172	1669.06	Import	14.6064		x				x	x	HMDB0001441	Dihydropteridine	M-H2O-H	C6H6N4	37.9	0	2.23906	92.3331	NA	http://nonlinear.com/redirect/outbound?p=hmdb&param=HMDB0001441	0.527145
349	C	Neg	790.942	1175.83	983.386	272.156	1675.03	Import	27.6754	x					x	x	HMDB0002332	B-Sulfinyl pyruvate	2M-H	C3H4O5S	38.5	0	-0.770515	93.3569	NA	http://nonlinear.com/redirect/outbound?p=hmdb&param=HMDB0002332	0.768356
350	C	Neg	18639.2	28559.2	23599.2	7014.51	41701.4	Import	29.7235		x				x	x	HMDB0002579	Glycochenodeoxycholic acid 3-glucuronide	M-H	C32H51NO11	38.3	0	-2.88946	94.8697	NA	http://nonlinear.com/redirect/outbound?p=hmdb&param=HMDB0002579	0.821358
351	C	Neg	1356.08	2014.05	1685.06	465.258	3178.28	Import	27.6107		x				x	x	HMDB0005923	N4-Acetylcytidine	M+FA-H	C11H15N3O6	38.8	3.89	1.32423	91.5093	NA	http://nonlinear.com/redirect/outbound?p=hmdb&param=HMDB0005923	0.915445
352	C	Neg	30669.5	46609.1	38639.3	11271	64369.9	Import	29.1698		x				x	x	HMDB0010320	Cortolone-3-glucuronide	M-H	C27H42O11	39	0	-2.70129	98.0981	NA	http://nonlinear.com/redirect/outbound?p=hmdb&param=HMDB0010320	0.736318
353	C	Neg	3814.27	5836.24	4825.26	1429.75	7555.4	Import	29.6305		x				x	x	HMDB0010351	11-beta-Hydroxyandrosterone-3-glucuronide	M-H	C25H38O9	38.2	0	-2.03523	93.4491	NA	http://nonlinear.com/redirect/outbound?p=hmdb&param=HMDB0010351	0.646902
354	C	Neg	12824.8	19427.1	16125.9	4668.54	24776.6	Import	28.9506		x				x	x	HMDB0012267	N-Succinyl-L,L-2,6-diaminopimelate	M-H, M+FA-H	C11H18N2O7	38.9	0	2.24171	97.1022	NA	http://nonlinear.com/redirect/outbound?p=hmdb&param=HMDB0012267	0.6196
355	C	Neg	759.922	922.559	841.24	115.002	1419.26	Import	13.6705	x					x	x	HMDB0012974	Hypothiocyanite	2M-H	CHNOS	38.9	0	1.35557	96.3675	NA	http://nonlinear.com/redirect/outbound?p=hmdb&param=HMDB0012974	0.754546
356	C	Neg	1335.33	1777.24	1556.28	312.478	3429.32	Import	20.0785		x				x	x	HMDB0014327	Baclofen	2M+FA-H	C10H12ClNO2	33.8	0	4.9848	74.6207	NA	http://nonlinear.com/redirect/outbound?p=hmdb&param=HMDB0014327	1.13982
357	C	Neg	7854.86	11856.3	9855.6	2829.47	19970.1	Import	28.7093		x				x	x	HMDB0014622	Amikacin	M-H	C22H43N5O13	38.8	2.42	2.78254	94.9941	NA	http://nonlinear.com/redirect/outbound?p=hmdb&param=HMDB0014622	1.01883
358	C	Neg	14248.4	21134.9	17691.6	4869.46	27472.6	Import	27.5241		x				x	x	HMDB0014733	Oxytetracycline	M+FA-H	C22H24N2O9	38.9	1.95	3.05518	96.1184	NA	http://nonlinear.com/redirect/outbound?p=hmdb&param=HMDB0014733	0.634923
359	C	Neg	626.515	943.211	784.863	223.938	1465.02	Import	28.5321	x					x	x	HMDB0014744	Cyclothiazide	M-H2O-H	C14H16ClN3O4S2	32.4	0	0.754965	62.8652	NA	http://nonlinear.com/redirect/outbound?p=hmdb&param=HMDB0014744	0.900408
360	C	Neg	1305.62	1823.82	1564.72	366.429	2441.53	Import	23.4182	x					x	x	HMDB0014767	Guanabenz	2M-H	C8H8Cl2N4	30.9	0	1.78852	56.5332	NA	http://nonlinear.com/redirect/outbound?p=hmdb&param=HMDB0014767	0.641882
361	C	Neg	6929.6	10540.7	8735.14	2553.42	12600.4	Import	29.2316		x				x	x	HMDB0015181	Fluocinonide	M-H2O-H	C26H32F2O7	38.5	0	0.521552	92.9666	NA	http://nonlinear.com/redirect/outbound?p=hmdb&param=HMDB0015181	0.528571
362	C	Neg	550.824	838.362	694.593	203.32	1062.15	Import	29.2719	x					x	x	HMDB0015201	Clonazepam	2M-H	C15H10ClN3O3	32.1	0	2.28111	63.2746	NA	http://nonlinear.com/redirect/outbound?p=hmdb&param=HMDB0015201	0.612754
363	C	Neg	402.237	521.049	461.643	84.0123	769.759	Import	18.1985	x					x	x	HMDB0029616	Diazenedicarboxamide	2M+FA-H	C2H4N4O2	38.4	0	4.761	97.5765	NA	http://nonlinear.com/redirect/outbound?p=hmdb&param=HMDB0029616	0.73763
364	C	Neg	296.806	418.867	357.837	86.3097	537.978	Import	24.1199	x					x	x	HMDB0029707	2-Amino-3,4-dimethylimidazo[4,5-f]quinoline	M-H2O-H	C12H12N4	37.7	0	2.37156	91.2243	NA	http://nonlinear.com/redirect/outbound?p=hmdb&param=HMDB0029707	0.588245
365	C	Neg	37118.5	56265	46691.7	13538.7	77581.8	Import	28.9958		x				x	x	HMDB0029803	Pentasine	M-H2O-H	C30H49N6O10+	38.2	0	-2.01054	93.6029	NA	http://nonlinear.com/redirect/outbound?p=hmdb&param=HMDB0029803	0.732551
366	C	Neg	1309.33	1998.38	1653.85	487.232	2880.75	Import	29.4604		x				x	x	HMDB0029838	Harmalol	2M-H	C12H12N2O	38.8	0	2.11876	96.7559	NA	http://nonlinear.com/redirect/outbound?p=hmdb&param=HMDB0029838	0.800611
367	C	Neg	15122.2	20883.1	18002.6	4073.58	42445.1	Import	22.6277		x				x	x	HMDB0029955	D-erythro-L-galacto-Nonulose	M-H	C9H18O9	39.1	0	-1.83181	97.8375	NA	http://nonlinear.com/redirect/outbound?p=hmdb&param=HMDB0029955	1.23739
368	C	Neg	5176.92	7608.76	6392.84	1719.57	13100.9	Import	26.8984		x				x	x	HMDB0030115	Kuwanon V	M-H2O-H	C40H38O8	35.6	0	-4.2491	83.0153	NA	http://nonlinear.com/redirect/outbound?p=hmdb&param=HMDB0030115	1.03514
369	C	Neg	962.346	1369.39	1165.87	287.823	1735.14	Import	24.6875	x					x	x	HMDB0030697	Sarmentosin	M+FA-H	C11H17NO7	37.9	0	-3.46692	93.5959	NA	http://nonlinear.com/redirect/outbound?p=hmdb&param=HMDB0030697	0.573652
370	C	Neg	8291.05	12479.2	10385.1	2961.45	17173.1	Import	28.5163		x				x	x	HMDB0031823	Diphenyl disulfide	M-H2O-H	C12H10S2	36.7	0	4.13357	88.422	NA	http://nonlinear.com/redirect/outbound?p=hmdb&param=HMDB0031823	0.725631
371	C	Neg	12382.7	18038.4	15210.5	3999.21	22752.1	Import	26.2924		x				x	x	HMDB0032658	7-Chloro-3,3',4',5,6,8-hexamethoxyflavone	M+FA-H	C21H21ClO8	33.5	0.542	-4.38513	72.2092	NA	http://nonlinear.com/redirect/outbound?p=hmdb&param=HMDB0032658	0.58093
372	C	Neg	32.5952	35.2168	33.906	1.85377	59.6813	Import	5.46739	x					x	x	HMDB0032684	Lactyltrimethylammonium betaine	M-H2O-H	C6H13AsO3	38.3	0	1.23196	92.9691	NA	http://nonlinear.com/redirect/outbound?p=hmdb&param=HMDB0032684	0.815739
373	C	Neg	130.155	149.48	139.818	13.6647	260.437	Import	9.77324	x					x	x	HMDB0036134	4-[(2-Furanylmethyl)thio]-2-pentanone	M-H2O-H	C10H14O2S	35.8	0	4.88289	84.7505	NA	http://nonlinear.com/redirect/outbound?p=hmdb&param=HMDB0036134	0.897385
374	C	Neg	418.48	570.008	494.244	107.146	1587.93	Import	21.6788	x					x	x	HMDB0040462	Garcinia lactone dibutyl ester	M+FA-H	C14H22O7	38.2	0	-3.0987	94.5271	NA	http://nonlinear.com/redirect/outbound?p=hmdb&param=HMDB0040462	1.68385
375	C	Neg	149.964	207.312	178.638	40.5507	402.575	Import	22.6999	x					x	x	HMDB0041550	Oleoside 11-methyl ester	M+FA-H	C17H24O11	38.2	0	-0.568416	91.5601	NA	http://nonlinear.com/redirect/outbound?p=hmdb&param=HMDB0041550	1.17222
376	C	Neg	35926.1	53908.6	44917.4	12715.5	71007.2	Import	28.3087		x				x	x	HMDB0060013	O-methoxycatechol-O-sulphate	M-H	C7H8O5S	37.7	0	-4.74191	94.1277	NA	http://nonlinear.com/redirect/outbound?p=hmdb&param=HMDB0060013	0.660691
377	C	Neg	359.03	381.615	370.323	15.9702	654.309	Import	4.31251		x				x	x	HMDB0060917	4'-Hydroxyflurbiprofen	M-H	C15H13FO3	37.8	0	0.774838	89.8234	NA	http://nonlinear.com/redirect/outbound?p=hmdb&param=HMDB0060917	0.82119
378	C	Neg	273.487	383.382	328.435	77.7069	547.814	Import	23.6598	x					x	x	HMDB0062185	1-alkyl-2-acylglycerophosphoethanolamine	M-H	C6H14NO7P	37.4	0	-4.01701	91.6938	NA	http://nonlinear.com/redirect/outbound?p=hmdb&param=HMDB0062185	0.73808
379	C	Neg	10989.4	16632.6	13811	3990.34	41386.7	Import	28.8924		x			x		x	HMDB0062290	12R-hydroxy-5Z,8Z,12Z-eicosatrienoic acid	M-H2O-H	C20H34O3	40.6	10.9	-4.14789	96.8983	NA	http://nonlinear.com/redirect/outbound?p=hmdb&param=HMDB0062290	1.58335
380	C	Neg	21296	29818.1	25557	6026.04	36380.2	Import	23.5788		x				x	x	HMDB0062550	2-Methoxyacetaminophen sulfate	M-H	C9H11NO6S	37.8	0	-2.93053	92.5591	NA	http://nonlinear.com/redirect/outbound?p=hmdb&param=HMDB0062550	0.509432
381	C	Neg	199.409	302.285	250.847	72.7442	432.471	Import	28.9994	x					x	x	HMDB0062574	N(tele)-methylhistaminium	M-H	C6H12N3+	38.7	0	2.54585	96.308	NA	http://nonlinear.com/redirect/outbound?p=hmdb&param=HMDB0062574	0.785795
382	C	Neg	596.404	700.477	648.441	73.5909	960.845	Import	11.3489	x					x	x	HMDB0062755	5'-xanthylate(2-)	M+FA-H	C10H11N4O9P-2	37.9	0	-2.23712	92.3677	NA	http://nonlinear.com/redirect/outbound?p=hmdb&param=HMDB0062755	0.567328
383	C	Neg	856.558	1269.3	1062.93	291.854	1714.4	Import	27.4575	x					x	x	HMDB0127823	3,6-dihydroxy-2-[3-methoxy-4-(sulfooxy)phenyl]-7-(sulfinooxy)-3,4-dihydro-2H-1-benzopyran-5-olate	M-H2O-H	C16H15O12S2-	36.2	0	-0.247219	81.1108	NA	http://nonlinear.com/redirect/outbound?p=hmdb&param=HMDB0127823	0.689659
384	C	Neg	946.42	1140.49	1043.45	137.228	2644.67	Import	13.1513		x				x	x	HMDB0135202	(2-hydroxy-1,2-diphenylethoxy)sulfonic acid	M-H	C14H14O5S	36	0	-3.29348	84.0466	NA	http://nonlinear.com/redirect/outbound?p=hmdb&param=HMDB0135202	1.34172
385	C	Neg	5938.13	8497.43	7217.78	1809.7	10613.3	Import	25.0727		x				x	x	YMDB00117	4-amino-2-methyl-5-diphosphomethylpyrimidine	M-H2O-H	C6H11N3O7P2	39.3	0	-1.93312	98.7217	NA	http://nonlinear.com/redirect/outbound?p=hmdb&param=YMDB00117	0.55624
							Export total	221
							Import total	164
