# Supplementary material for: Deorphanizing solute carriers in Saccharomyces cerevisiae for secondary uptake of xenobiotic compounds
Source: Front Microbiol. 2024 Apr 12;15:1376653. doi: 10.3389/fmicb.2024.1376653 (PMC11045925; doi:10.3389/fmicb.2024.1376653)
Supplement: Supplementary file 3 [file Table_3.XLSX]

## Sheet: Unique_C_or_S_cpds_with_IDs
Number	Accepted Compound ID	Accepted Description	Score	Log2FC	Commercial interest	Transporter Identified	Papers with compound mentioned	Price (DKK/mg) (SigmaAldrich)	Solubility in water	Toxicity in oocytes	Detected by LC-MS method
1	HMDB0039421	Fenugreekine	37.9	Inf	Yes	Na	Na	Na	Na
2	HMDB0061150	Hydroxyl frovatriptan	36.2	Inf	Yes	No	69	67.2	soluble
3	HMDB0059970	4-Hydroxy-5-(3',4',5'-trihydroxyphenyl)-valeric acid-O-methyl-O-glucuronide	35.2	Inf	Na	Na	Na	Na	Na
4	HMDB0012097	SM(d18:1/14:0)	37.6	Inf	Na	Na	Na	Na	Na
5	HMDB0060622	Endoxifen O-glucuronide	37.8	Inf	Na	Na	Na	Na	Na
6	HMDB0034007	(E,E)-1-Chloro-3,11-tridecadiene-5,7,9-triyn-2-ol	32.1	Inf	Na	Na	Na	Na	Not water soluble
7	HMDB0013202	6-Keto-decanoylcarnitine	38.7	Inf	Na	Na	Na	Na	Not water soluble
8	HMDB0013325	2-trans,4-cis-Decadienoylcarnitine	38.1	Inf	Na	Na	Na	Na	Not water soluble
9	HMDB0131295	(2-hydroxyethoxy)sulfonic acid	37.8	Inf	Na	Na	Na	On demand	Na
10	HMDB0029333	Amphibine H	32.9	Inf	Na	Na	Na	Na	Not water soluble
11	HMDB0030550	Thamnosin	36.7	Inf	Na	Na	Na	On demand	Not water soluble
12	HMDB0030436	Emblicanin B	35.8	Inf	Na	Na	Na	Na	Not water soluble
13	HMDB0014634	Miglitol	37.8	Inf	Yes	Na	315	140	Soluble
14	HMDB0004812	2,5-Furandicarboxylic acid	38	Inf	Yes	Na	68	0.358	Soluble	No	Yes
15	HMDB0013020	Neuromedin C	33	Inf	Yes	Na	168	3300	Na
16	HMDB0001365	Cotinine methonium ion	36.4	Inf	Na	Na	Na	3.54	Na
17	HMDB0029239	p-Coumaroyl vitisin A	32.1	Inf	Na	Na	Na	Na	Not water soluble
18	HMDB0015454	Rasagiline	36.9	Inf	Yes	Na	618	70.5	Slightly soluble
19	HMDB0035990	Cerebroside B	31.6	Inf	Na	Na	Na	641.748	Not water soluble
20	HMDB0034155	Thiourea	38.2	Inf	Na	Na	Na	0.0172	Soluble
21	HMDB0015090	Netilmicin	41.1	6.31988	Na	Na	Na	1426	Soluble
22	HMDB0033548	4-Hydroxy-5-methyl-3(2H)-thiophenone	38.8	6.22215	Na	Na	Na	Na	Na
23	HMDB0002249	6-Methyltetrahydropterin	39.5	6.01214	Na	Na	Na	On demand	Slightly soluble
24	HMDB0011747	Ciliatine	39.1	5.85729	Na	Na	Na	1.832	Soluble
25	HMDB0012286	S-Prenyl-L-cysteine	41.1	5.10492	Na	Na	Na	On demand	Na
26	HMDB0014449	Desogestrel	38.6	4.57719	Yes	Na	1830	10.44	Slightly soluble
27	HMDB0059611	Thiomorpholine 3-carboxylate	46.8	4.50866	Na	Na	Na	2.7692	Soluble
28	HMDB0032931	2-Benzoxazolol	41.5	4.47185	Yes	Na	216	0.013104	Soluble	No	Yes
29	HMDB0014784	Nystatin	32.7	3.73174	Yes	Na	5009	0.532	Soluble	Yes	Na
30	HMDB0015210	Etidronic acid	38.2	3.32402	Na	Na	Na	0.00441	Soluble
31	HMDB0015648	Fesoterodine	35.2	3.1445	Yes	Na	Na	134.4	Slightly soluble
32	HMDB0062341	N-Stearoyl GABA	36.3	2.92765	Yes	Na	Na	On demand	Not water soluble
33	HMDB0000709	L-Cysteinylglycine disulfide	36	2.88818	Na	Na	Na	Na	Na
34	HMDB0015328	Captopril	36.8	2.85164	Yes	Na	13044	0.3786	Soluble	Yes	Na
35	HMDB0034276	L,L-Cyclo(leucylprolyl)	37.2	2.83012	Na	Na	Na	On demand	Na
36	HMDB0062270	1,2-Diacylglycerol-LD-PI-pool	39.3	2.64976	Na	Na	Na	0.0438	Slightly soluble
37	HMDB0059636	3-(3,5-Diiodo-4-hydroxyphenyl)lactate	37.8	2.64369	Na	Na	Na	Na	Na
38	HMDB0002196	Bismuth	39.9	2.5935	Na	Na	Na	On demand	Na
39	HMDB0033625	(3R,7R)-1,3,7-Octanetriol	37.7	2.50167	Na	Na	Na	Na	Liquid
40	HMDB0029555	4,5-Dihydro-2-methylthiazole	38.8	2.46527	Na	Na	Na	On demand	Na
41	HMDB0000722	Lithocholyltaurine	33.1	2.24313	Yes	Na	Na	On demand	Na
42	HMDB0014924	Marimastat	38.4	2.22536	Yes	Na	274	286	soluble
43	HMDB0002991	Cysteamine	38.2	2.13124	Yes	Na	4204	0.109152	Soluble	No	No
44	HMDB0001107	7-Methylguanosine	36.8	2.09619	Na	Na	551	16.08	soluble
45	HMDB0014760	Nicardipine	39.1	2.06429	Na	Na	Na	On demand	Not soluble in water
46	HMDB0039459	Di-2-propenyl pentasulfide	33.4	2.02089	Na	Na	Na	On demand	Not soluble in water
47	HMDB0062555	hydroxyisovaleroyl carnitine	37.3	2.00842	Na	Na	Na	On demand	Not soluble in water
48	HMDB0012934	Dynorphin A 9-17	30.1	1.9419	Yes	Na	3406	6680	Na
49	HMDB0015271	Cefadroxil	35.5	1.92631	Yes	Na	765	0.5652	Soluble	No	Yes
50	HMDB0002061	Hyaluronic acid	36.4	1.90739	Yes	Na	25604	0.4464	Soluble	No	No
51	HMDB0012779	4-Hydroxyestrone sulfate	35.2	1.86328	Yes	Na	Na	310	Slightly soluble
52	HMDB0059948	Chlorin E6	34.5	1.85727	Yes	Na	Na	2.199	Na
53	HMDB0035191	(2S,4R)-4-(9H-Pyrido[3,4-b]indol-1-yl)-1,2,4-butanetriol	36.6	1.82075	Na	Na	Na	Na	Na
54	HMDB0033112	Methylpyrazine	38.2	1.79393	Yes	Na	56	0.01012	Soluble	No	Yes
55	HMDB0014955	Rosoxacin	35.5	1.78651	Yes	Na	107	5.424	Na
56	YMDB00309	Glycerophosphocholine	50.4	1.77865	Yes	Na	52	0.167392	Soluble	No	Yes
57	HMDB0001902	Pteroyltriglutamic acid	35.7	1.58778	Na	Na	Na	Na	Na
58	HMDB0040541	Kaempferol 3-(2''-rhamnosyl-6''-acetylgalactoside) 7-rhamnoside	32.9	1.5646	Na	Na	Na	Na	Na
59	HMDB0036195	N,2,3-Trimethyl-2-(1-methylethyl)butanamide	39.3	1.55967	Na	Na	Na	9.04	Soluble
60	HMDB0000996	3-Sulfinoalanine	38	1.54294	Na	Na	Na	On demand	Na
61	YMDB01141	IPC 18:0;3/22:0;1	36.4	1.49514	Na	Na	Na	Na	Na
62	HMDB0114629	PE-NMe2(24:0/24:0)	30.5	1.47344	Na	Na	Na	Na	Na
63	HMDB0060896	N-Desmethylritonavir	32.1	1.46249	Na	Na	Na	Na	Na
64	HMDB0035779	Armillane	37.3	1.45521	Na	Na	Na	Na	Na
65	HMDB0015535	Cilastatin	34.8	1.4543	Na	Na	Na	On demand	Na
66	HMDB0014763	Efavirenz	33.4	1.32549	Na	Na	Na	29.55	Na
67	HMDB0029717	2-Thiophenecarboxaldehyde	36.6	1.31462	Na	Na	Na	0.0119	Soluble
68	HMDB0028887	Histidinyl-Histidine	37.9	1.27287	Yes	Na	Na	On demand	Na
69	HMDB0004101	Beta-Aminopropionitrile	41.5	1.26767
70	HMDB0012107	SM(d18:1/24:1(15Z))	36.8	1.24394
71	HMDB0062622	3,5-diiodo-L-tyrosinate(1-)	37.6	1.24057
72	HMDB0015017	Emtricitabine	37.1	1.16662
73	HMDB0061742	2-(N-Methyl-perfluorooctane sulfanamido) acetic acid	35.7	1.16354
74	HMDB0029377	Piperine	43.8	1.16246
75	HMDB0029216	SM C16:1	32.1	1.13795
76	HMDB0032358	Lauroyl diethanolamide	36.3	1.13456
77	HMDB0133010	{[1-(4-methoxyphenyl)pentan-3-yl]oxy}sulfonic acid	35.6	1.13384
78	HMDB0012994	Leukotriene D5	35.4	1.13148
79	HMDB0015248	Trimethaphan	36.4	1.11561
80	HMDB0015441	Aprobarbital	39.1	1.09407
81	HMDB0041133	N-Methoxyspirobrassinol	34.6	1.06306
82	HMDB0035363	Notoginsenoside R1	34.3	1.05098
83	HMDB0011897	Ganglioside GM2 (d18:0/18:0)	37.4	1.03001
84	HMDB0040385	Neoacrimarine B	36.6	1.02864
85	HMDB0012318	3-O-Sulfogalactosylceramide (d18:1/24:1(15Z))	33.6	0.989635
86	HMDB0127651	3-hydroxy-2-methyl-2-[(sulfooxy)methyl]propanoic acid	37.5	0.98144
87	HMDB0031149	Phaeophorbide b	41.3	0.964511
88	HMDB0001405	3-Sulfinylpyruvic acid	37	0.95523
89	HMDB0032424	2-(4-Methyl-5-thiazolyl)ethyl propionate	37.8	0.932448
90	HMDB0116797	CL(8:0/8:0/8:0/8:0)	31.6	0.882969
91	HMDB0033402	Yayoisaponin B	37.3	0.878057
92	HMDB0032834	7-Acetoxy-6-hydroxylimonin	37.7	0.86841
93	HMDB0015206	Fludarabine	36.4	0.852005
94	HMDB0006728	CE(24:1(15Z))	31.1	0.845786
95	YMDB01738	Malvidin glucoside-ethyl-catechin	33.1	0.839186
96	HMDB0010706	CerP(d18:1/26:0)	37.9	0.821442
97	HMDB0014642	Flutamide	38.8	0.815904
98	HMDB0001192	Diadenosine pentaphosphate	34.6	0.814839
99	HMDB0014966	Fosfomycin	38.7	0.798289
100	YMDB01098	(2S,3S,4R)-2-aminohexadecane-1,3,4-triol	46.9	0.789772
101	HMDB0040825	Tryptophol [xylosyl-(1->6)-glucoside]	35.7	0.785242
102	HMDB0001552	2-Keto-glutaramic acid	31.8	0.780351
103	HMDB0015051	Amantadine	37.5	0.780192
104	HMDB0114700	PE-NMe2(13D5/13D5)	31.6	0.774966
105	HMDB0012984	Kinetensin 1-7	37.7	0.774247
106	HMDB0040665	Capsicoside C	35.1	0.772954
107	HMDB0012104	SM(d18:1/22:1(13Z))	33.1	0.762967
108	HMDB0002385	Celastrol	34.3	0.745778
109	HMDB0015032	Benzylpenicilloyl Polylysine	35.3	0.745642
110	HMDB0012129	(R)-Benzylsuccinyl-CoA	32.3	0.741731
111	HMDB0014444	Penciclovir	38.7	0.733188
112	HMDB0033385	C.I. Acid Violet 49	33.6	0.728207
113	HMDB0039751	alpha-D-Galactopyranuronosyl-(1->4)-alpha-D-galactopyranuronosyl-(1->4)-D-galacturonic acid	35.2	0.709407
114	HMDB0003369	CDP-glucose	36.8	0.691567
115	HMDB0012091	SM(d18:0/22:0)	35.1	0.690879
116	HMDB0013327	Dodecanedioylcarnitine	39.8	0.68999
117	HMDB0031758	Allithiamine	37.5	0.676225
118	HMDB0012993	Leukotriene C5	32.9	0.664459
119	HMDB0031334	Glycerol alpha-monochlorohydrin	34.2	0.631474
120	HMDB0033599	Vignatic acid A	35.9	0.627864
121	HMDB0014972	Mifepristone	34.5	0.602839
122	YMDB01105	Cer 18:0;3/22:0;0	39	0.594704
123	HMDB0029737	1H-Indole-3-carboxaldehyde	38.8	0.559786
124	HMDB0042033	Thiodiglycol	38.9	0.553829
125	HMDB0006039	8-Chloroxanthine	33	0.545865
126	HMDB0001380	Diguanosine pentaphosphate	36.4	0.544958
127	HMDB0001379	Diguanosine triphosphate	33.8	0.536417
128	HMDB0004620	N-a-Acetyl-L-arginine	37.8	0.53468	Yes		7	3.6
129	HMDB0061120	3-Hydroxy-4-aminopyridine sulfate	37.3	0.529336
130	HMDB0060944	Sulfinpyrazone sulfone	33.7	0.523429
131	HMDB0031966	Lansimide 2	33.7	0.513518
132	HMDB0029592	Triacetin	39.3	0.509742
133	HMDB0013303	Pristanoylglycine	38.7	0.50841
134	HMDB0000656	Cysteineglutathione disulfide	36.2	Inf
135	HMDB0002377	Urothion	37.2	0.911492
136	HMDB0002429	(3a,5b)-24-oxo-24-[(2-sulfoethyl)amino]cholan-3-yl-b-D-Glucopyranosiduronic acid	34.9	1.85249
137	HMDB0003850	1-Phosphatidyl-1D-myo-inositol 3-phosphate	38.1	0.632065
138	HMDB0006492	4-Nitrophenyl sulfate	38	0.536259
139	HMDB0011688	Ribose 1,5-bisphosphate	38.3	0.514244
140	HMDB0012285	Ribose-1-arsenate	39.2	0.723702
141	HMDB0013667	Yttrium	39.1	0.692445
142	HMDB0015424	Cefoperazone	32	1.08042
143	HMDB0015510	Flunitrazepam	35.8	3.50562
144	HMDB0030520	Virginiamycin	34.8	1.25867
145	HMDB0032776	3-Oxo-carbofuran	37.1	0.749688
146	HMDB0032937	Methyl 4-chloro-1H-indole-3-acetate	34.2	5.04255
147	HMDB0033269	5-(4-Chloro-3-hydroxy-1-butynyl)-2,2'-bithiophene	32.4	0.762465
148	HMDB0035134	Armillaridin	32.3	0.532052
149	HMDB0036470	1,4-Dimethyl-7-ethylazulene	39.2	0.790006
150	HMDB0039828	4-Mercapto-5-methyl-3(2H)-thiophenone	30.7	0.555102
151	HMDB0040318	5',5''',8,8''-Tetrahydroxy-3',3''',4',4''',7',7''-hexamethoxy-5,5''-biflavan	36.6	0.618045
152	HMDB0059586	Perfluorooctanesulfonic acid	38.7	0.756157
153	HMDB0059793	Gluten exorphin A5	36.4	0.517801
154	HMDB0059917	1,2-Ethanediyldicarbamodithioic acid	35.3	0.5098
155	HMDB0060080	Thyrotropin releasing hormone	38.3	0.857378
156	HMDB0060640	Lamivudine-triphosphate	35.9	4.58924
157	HMDB0062327	1-Phosphatidyl-1D-myo-inositol 3,4-bisphosphate	35.1	0.502291
158	HMDB0062715	N-acetyl-L-2-aminoadipate(2-)	38.4	0.566782
159	HMDB0094650	5alpha-pregnan-3beta,20alpha-diol disulfate	30.9	0.719103
160	HMDB0124940	2-(sulfooxy)acetic acid	37.9	0.90679
161	HMDB0127341	6-(3,4-dihydroxy-6-methyl-5-oxooxan-2-yl)-5,7-dihydroxy-2-phenyl-4H-chromen-4-one	39	2.9468
162	HMDB0127958	2-hydroxy-3-(sulfooxy)butanedioic acid	38	0.712324
163	HMDB0129590	[4-(5-hydroxy-7-methoxy-8-methyl-4-oxo-4H-chromen-3-yl)-2-methoxyphenyl]oxidanesulfonic acid	37.1	0.514152
164	HMDB0135412	{2-hydroxy-5-[(2E)-3-phenylprop-2-enoyl]phenyl}oxidanesulfonic acid	37.6	0.538
165	YMDB00075	Dethiobiotin	51.7	15.3872
166	YMDB00905	8-Amino-7-oxononanoic acid	52	9.61449
167	HMDB0041809	4-(Methylnitrosamino)-1-(3-pyridyl)-1-butanol	39.1	6.70736
168	HMDB0014447	Tranexamic Acid	49.7	5.7123
169	HMDB0013279	N-Nonanoylglycine	38.9	3.70056
170	HMDB0029140	Valyl-Valine	39.1	3.58637
171	HMDB0039576	Lyciumoside II	31.6	2.34626
172	HMDB0061139	Doxepin N-oxide glucuronide	35.4	2.21613
173	HMDB0041160	Cyanidin 3-O-[b-D-Xylopyranosyl-(1->2)-[(4-hydroxybenzoyl)-(->6)-b-D-glucopyranosyl-(1->6)]-b-D-galactopyranoside]	32	2.1838
174	HMDB0029986	2,3,4-Trimethyltriacontane	32.9	2.04875
175	HMDB0040745	Polypodoside C	31.7	1.9518
176	HMDB0000810	Dimethylprotoporphyrin IX dimethyl ester	32.4	1.83839
177	HMDB0059773	S-3-oxodecanoyl cysteamine	39.2	1.80194
178	HMDB0033242	Glycylserylprolylmethionylphenylalanylvalinamide	32.9	1.74992
179	HMDB0014407	Carmustine	30.5	1.67026
180	HMDB0038822	Malvidin 3-(6-malonylglucoside) 5-glucoside	32.8	1.64848
181	HMDB0060500	NTP	37.9	1.62809
182	HMDB0015490	Paromomycin	34.4	1.61482
183	HMDB0013122	LysoPC(P-18:0)	38.7	1.61407
184	HMDB0030180	Crustecdysone	33.7	1.56577
185	HMDB0014473	Indomethacin	31.8	1.54832
186	HMDB0134689	2,3,4,7,8,9,15,22,23,28-decahydroxy-14-(hydroxymethyl)-13,25,32,35-tetraoxaoctacyclo[14.13.3.3Â¹â·,Â²â¶.0âµ,Â³â°.0â¶,Â¹Â¹.0Â¹â¸,Â²â¶.0Â¹â¹,Â²â´.0Â²â¹,Â³Â³]pentatriaconta-1,3,5(30),6,8,10,19(24),20,22-nonaene-12,27,31,34-tetrone	33.3	1.49937
187	HMDB0035904	Phyllanthusol B	32	1.45512
188	HMDB0002307	Acrylyl-CoA	36.4	1.45438
189	HMDB0001008	Biliverdin	42.1	1.41538
190	HMDB0010408	LysoPC(P-18:1(9Z))	43.4	1.40249
191	HMDB0038416	5-Hexenyl glucosinolate	36.8	1.35219
192	HMDB0036707	Steviobioside	32.9	1.33021
193	HMDB0010407	LysoPC(P-16:0)	37.6	1.32026
194	HMDB0037798	(S)-10,16-Dihydroxyhexadecanoic acid	40.9	1.30943
195	HMDB0010698	CerP(d18:0/16:0)	32.6	1.30936
196	HMDB0061019	14-hydroxyclarithromycin	34.4	1.26951
197	HMDB0059647	Adenosine 5'-pentaphosphate	33	1.25642
198	HMDB0034527	Melilotin	35.8	1.24769
199	HMDB0037123	Goyaglycoside h	31.3	1.23146
200	HMDB0014338	Indecainide	35.2	1.22728
201	HMDB0141560	[2,6-dihydroxy-4-(3,5,7-trihydroxy-3,4-dihydro-2H-1-benzopyran-2-yl)phenyl]oxidanesulfonic acid	35.4	1.22089
202	HMDB0061071	N-desalkyludenafil	34.4	1.2015
203	HMDB0030465	Mocimycin	33	1.19642
204	HMDB0013646	Adenosine thiamine triphosphate	33.1	1.16539
205	HMDB0010390	LysoPC(20:0)	36.8	1.14856
206	HMDB0015222	Pentolinium	36.7	1.13832
207	HMDB0130596	[4-(5,7-dihydroxy-6,8-dimethyl-4-oxo-3,4-dihydro-2H-1-benzopyran-2-yl)phenyl]oxidanesulfonic acid	35	1.11859
208	YMDB01144	IPC 18:0;3/24:0;1	30.7	1.1165
209	HMDB0013046	Psychosine sulfate	33.4	1.11318
210	HMDB0006904	Cob(I)yrinate a,c diamide	33.2	1.11274
211	HMDB0037300	Jubanine C	33.7	1.11062
212	HMDB0040414	(3beta,24(241)Z)-24-Ethylidenelanost-9(11)-en-3-ol	38.4	1.10635
213	HMDB0032906	Isolariciresinol 9'-O-alpha-L-arabinofuranoside	34.2	1.0837
214	HMDB0032759	Moschamine	37	1.08057
215	HMDB0034350	Norbadione A	32.9	1.04567
216	HMDB0000950	Cer(d18:1/23:0)	31.8	1.03799
217	HMDB0062801	Sulfoglycolithocholate(2-)	34.9	1.01672
218	HMDB0062207	3alpha,7alpha,12alpha-trihydroxy-5beta-cholestanate	33.2	1.01534
219	HMDB0061636	3-hydroxydecanoyl carnitine	38.7	1.0089
220	HMDB0062803	2,3-diketogulonate	39.1	0.999154
221	HMDB0034352	Morellinol	33.6	0.99861
222	HMDB0041850	Cefodizime	32.6	0.997073
223	HMDB0015487	Acenocoumarol	35.4	0.977689
224	HMDB0015469	Magnesium salicylate	35.1	0.967534
225	HMDB0015350	Dantrolene	36	0.963005
226	HMDB0014454	Vindesine	36.8	0.958842
227	HMDB0031364	Ampeloside Bs1	30.9	0.956792
228	HMDB0040442	Dictyoquinazol C	35.2	0.952879
229	HMDB0006460	Arachidyl carnitine	38.8	0.95033
230	HMDB0034543	AzII	33.4	0.937062
231	HMDB0015421	Cefamandole	36.3	0.903179
232	HMDB0030353	Arecoline	39.7	0.888694
233	HMDB0116536	PGP(i-12:0/i-12:0)	35.2	0.885938
234	HMDB0062337	N-Oleoyl tyrosine	38.1	0.881497	Yes				Not soluble in water
235	HMDB0038564	3'-N-Acetyl-4'-O-(14-methylpentadecanoyl)fusarochromanone	36.4	0.879785
236	HMDB0041454	D8'-Merulinic acid A	40.2	0.874631
237	HMDB0135577	2-amino-4-({1-[(carboxymethyl)-C-hydroxycarbonimidoyl]-2-[(1-hydroxy-2,4-diphenylbutan-2-yl)sulfanyl]ethyl}-C-hydroxycarbonimidoyl)butanoic acid	36.5	0.868844
238	HMDB0034859	Halosulfuron-methyl	32.8	0.857659
239	HMDB0015427	Ceftizoxime	37.3	0.857215
240	HMDB0012986	Kinetensin 4-7	37.6	0.855836
241	HMDB0034595	Aginoside progenin	33.3	0.853707
242	HMDB0032199	Chymosin preparation, escherichia coli k-12	33.6	0.852631
243	HMDB0032023	3-Epidemissidine	34	0.85026
244	HMDB0014345	Hydroxocobalamin	31.5	0.847143
245	HMDB0030914	Alliospiroside C	32.4	0.846256
246	HMDB0003201	Malvidin	31.3	0.841767
247	HMDB0015009	Terbutaline	37	0.840952
248	HMDB0030525	Rhizonin A	35.7	0.832704
249	HMDB0036548	Hericenone B	33.6	0.818085
250	HMDB0062613	(25R)-3beta-hydroxycholest-5-en-7-one-26-oate	34.7	0.815417
251	HMDB0000941	Cholest-5-ene	34	0.799499
252	HMDB0002117	Oleamide	36.1	0.799489
253	HMDB0014857	Azatadine	34.8	0.796593
254	YMDB01187	PC(18:0/0:0)	50.4	0.790516
255	HMDB0014839	Amprenavir	33.4	0.785405
256	HMDB0035909	Glaucarubol 15-O-beta-D-glucopyranoside	37.8	0.780371
257	HMDB0031436	Silicic acid	38	0.777062
258	HMDB0006805	Beta-Alanyl-CoA	32.6	0.776297
259	HMDB0010355	Cholestane-3,7,12,25-tetrol-3-glucuronide	39.2	0.769987
260	HMDB0031880	Ampeloside Bf2	34.5	0.763088
261	HMDB0000934	Uridine diphosphate acetylgalactosamine 4-sulfate	37.3	0.749649
262	HMDB0061720	Temocapril	36	0.748053
263	HMDB0011152	PE(P-16:0e/0:0)	44.3	0.745949
264	HMDB0030731	3-(1,1-Dimethylallyl)herniarin	40.2	0.732164
265	HMDB0039418	Congmunoside XIV	36.8	0.730371
266	HMDB0062332	N-Docosahexaenoyl GABA	39.1	0.729953
267	HMDB0014326	Flunisolide	34.7	0.727764
268	HMDB0033614	Licoagrone	31.8	0.716833
269	HMDB0094645	Mono-(2-ethyl-5-oxohexyl) phthalate	41.2	0.715552
270	HMDB0005792	Sulforaphane	38.6	0.715249
271	HMDB0005031	Rosiglitazone	37.6	0.704571
272	HMDB0128985	{[4-(7-methoxy-2-oxo-2H-chromen-6-yl)butan-2-yl]oxy}sulfonic acid	37.4	0.70334
273	HMDB0240252	Salicyluric beta-D-glucuronide	35.6	0.703235
274	HMDB0139920	3-(4-hydroxy-3-methoxyphenyl)-N-(4-oxobutyl)prop-2-enimidic acid	39.4	0.695143
275	HMDB0041033	1,7-Pentatriacontadien-11-ol	33.6	0.694825
276	HMDB0040461	1,5-Dibutyl methyl hydroxycitrate	36.9	0.691149
277	HMDB0061634	3-hydroxyoctanoyl carnitine	38.4	0.689735
278	HMDB0032653	(Z)-[3-(Methylsulfinyl)-1-propenyl] 2-propenyl disulfide	36	0.681773
279	HMDB0010392	LysoPC(20:2(11Z,14Z))	47.5	0.672127
280	HMDB0013161	2-Hexenoylcarnitine	36.5	0.670309
281	HMDB0033425	Tsugaric acid A 21-glucosyl ester	32	0.669932
282	HMDB0131198	{11-methoxy-16,18-dioxo-6,8,19-trioxapentacyclo[10.7.0.0Â²,â¹.0Â³,â·.0Â¹Â³,Â¹â·]nonadeca-1(12),2(9),4,10,13(17)-pentaen-14-yl}oxidanesulfonic acid	35.6	0.666946
283	HMDB0033241	Glycylalanylprolylmethionylphenylalanylvalinamide	33.4	0.660334
284	HMDB0001898	Mesobilirubinogen	44.3	0.651587
285	HMDB0014819	Amphotericin B	38.9	0.646219
286	HMDB0014870	Atracurium	30.1	0.644102
287	HMDB0013631	Oleoyl glycine	39.9	0.641885
288	HMDB0011758	Cer(d18:0/12:0)	34.6	0.640164
289	HMDB0035388	(24E)-3alpha,15alpha-Diacetoxy-23-oxo-7,9(11),24-lanostatrien-26-oic acid	33	0.630806
290	HMDB0033617	Vignatic acid B	37.7	0.630721
291	HMDB0031890	7-(Methylthio)heptanenitrile	36.9	0.628997
292	HMDB0031697	Lucuminamide	37.9	0.626531
293	HMDB0041549	Hovenidulcioside B2	32.2	0.621688
294	YMDB01154	LIPC 18:0;3	36.4	0.617719
295	HMDB0014369	Indinavir	32.9	0.610438
296	HMDB0000562	Creatinine	38.7	0.609192
297	HMDB0035264	Avenestergenin A1	32.1	0.607704
298	HMDB0013324	2-Octenoylcarnitine	38.6	0.603775
299	HMDB0014930	Tripelennamine	36.4	0.602476
300	HMDB0060763	4-Hydroxy duloxetine glucuronide	37.9	0.600805
301	HMDB0012158	3-Oxopimelyl-CoA	33.3	0.600682
302	HMDB0125476	[(4-{3-[2-(2,4-dihydroxyphenyl)-2-oxoethyl]-4,6-dihydroxy-2-methoxyphenyl}-2-methylbut-2-en-1-yl)oxy]sulfonic acid	37.5	0.600252
303	HMDB0015336	Flumazenil	39	0.597247
304	HMDB0062561	trizma acetate	38.2	0.595925
305	HMDB0062252	(alpha-D-mannosyl)7-beta-D-mannosyl-diacetylchitobiosyl-L-asparagine, isoform B (protein)	37.6	0.59561
306	HMDB0031647	Acrylic acid	40	0.593594	Yes	No		0.02469	Soluble	No	Yes
307	HMDB0015086	Isoniazid	38	0.593133
308	HMDB0056097	DG(22:0/0:0/18:2n6)	33.5	0.588858
309	YMDB02212	LysoPC(18:2(9Z,12Z))	55.9	0.588449
310	HMDB0029294	Caffeoyl aspartic acid	35.9	0.582856
311	HMDB0040653	Mabioside C	31.9	0.579614
312	HMDB0038637	Methoxybrassitin	37.6	0.578121
313	HMDB0031885	6-Hydroxypentadecanedioic acid	38.5	0.576534
314	HMDB0039760	1,1'-[1,12-Dodecanediylbis(oxy)]bisbenzene	38.5	0.576119
315	HMDB0014739	Linezolid	38	0.575996
316	HMDB0094688	1-Stearoylglycerophosphocholine	36.3	0.57308
317	HMDB0125481	2-amino-4-({1-[(carboxymethyl)-C-hydroxycarbonimidoyl]-2-[(4-{3-[2-(2,4-dihydroxyphenyl)-2-oxoethyl]-4,6-dihydroxy-2-methoxyphenyl}-3-hydroxy-2-methylbutan-2-yl)sulfanyl]ethyl}-C-hydroxycarbonimidoyl)butanoic acid	39.8	0.572429
318	HMDB0059587	Perfluorooctanoic acid	38.5	0.570231
319	HMDB0032976	4,5-Dimethylthiazole	40.7	0.569344
320	HMDB0015386	Retapamulin	35.4	0.564854
321	HMDB0126665	2-{[hydroxy({3,4,8,9,10-pentahydroxy-6-oxo-6H-benzo[c]chromen-1-yl})methylidene]amino}acetic acid	35.8	0.561971
322	HMDB0036339	25-Acetyl-6,7-didehydrofevicordin F 3-[glucosyl-(1->6)-glucoside]	33.5	0.561225
323	HMDB0032496	Propyl propane thiosulfonate	37.6	0.557704
324	HMDB0041207	Dide-O-methylsimmondsin	36.1	0.556646
325	HMDB0033237	1,2,10-Trihydroxydihydro-trans-linalyl oxide 7-O-beta-D-glucopyranoside	36.4	0.556637
326	HMDB0012472	(3E,5Z,8Z)-Tetradecatrienoyl-CoA	37.3	0.556535
327	HMDB0030073	Albafuran C	36.8	0.554005
328	HMDB0038422	3-Phenylpropyl glucosinolate	36.5	0.552499
329	HMDB0116157	CDP-DG(i-12:0/i-12:0)	36.5	0.551789
330	HMDB0062623	(6R)-5,10-methenyltetrahydrofolate	34.6	0.551605
331	HMDB0015381	Gliquidone	35.7	0.549028
332	HMDB0037780	Ganoderiol G	38.5	0.548129
333	HMDB0014971	Cefaclor	31.4	0.543363
334	HMDB0031963	(3b,6b,8a,12a)-8,12-Epoxy-7(11)-eremophilene-6,8,12-trimethoxy-3-ol	40.1	0.539986
335	HMDB0030343	Corchoroside B	37.4	0.539479
336	HMDB0015495	Ajmaline	35.7	0.53681
337	HMDB0013024	Neurotensin 11-13	35.3	0.535
338	HMDB0039786	Dihydro-4-mercapto-3(2H)-furanone	38.4	0.527315
339	HMDB0014945	Proparacaine	37	0.525609
340	HMDB0039155	ar-Artemisene	40.2	0.523961
341	HMDB0031942	Niazinin A	38.5	0.520287
342	HMDB0014804	Nafarelin	35	0.508365
343	HMDB0041309	(2S,4S)-Monatin	31.3	0.507844
344	HMDB0060928	Buprenorphine glucuronide	42.7	0.506933
345	HMDB0060626	Malathion monocarboxylic acid	35.9	0.504654
346	HMDB0060144	Neocasomorphin (1-5)	33.5	0.500614
347	HMDB0001216	Tetrahydropteridine	37.9	1.58123
348	HMDB0001441	Dihydropteridine	37.9	0.527145
349	HMDB0002332	B-Sulfinyl pyruvate	38.5	0.768356
350	HMDB0002579	Glycochenodeoxycholic acid 3-glucuronide	38.3	0.821358
351	HMDB0005923	N4-Acetylcytidine	38.8	0.915445
352	HMDB0010320	Cortolone-3-glucuronide	39	0.736318
353	HMDB0010351	11-beta-Hydroxyandrosterone-3-glucuronide	38.2	0.646902
354	HMDB0012267	N-Succinyl-L,L-2,6-diaminopimelate	38.9	0.6196
355	HMDB0012974	Hypothiocyanite	38.9	0.754546
356	HMDB0014327	Baclofen	33.8	1.13982
357	HMDB0014622	Amikacin	38.8	1.01883
358	HMDB0014733	Oxytetracycline	38.9	0.634923
359	HMDB0014744	Cyclothiazide	32.4	0.900408
360	HMDB0014767	Guanabenz	30.9	0.641882
361	HMDB0015181	Fluocinonide	38.5	0.528571
362	HMDB0015201	Clonazepam	32.1	0.612754
363	HMDB0029616	Diazenedicarboxamide	38.4	0.73763
364	HMDB0029707	2-Amino-3,4-dimethylimidazo[4,5-f]quinoline	37.7	0.588245
365	HMDB0029803	Pentasine	38.2	0.732551
366	HMDB0029838	Harmalol	38.8	0.800611
367	HMDB0029955	D-erythro-L-galacto-Nonulose	39.1	1.23739
368	HMDB0030115	Kuwanon V	35.6	1.03514
369	HMDB0030697	Sarmentosin	37.9	0.573652
370	HMDB0031823	Diphenyl disulfide	36.7	0.725631
371	HMDB0032658	7-Chloro-3,3',4',5,6,8-hexamethoxyflavone	33.5	0.58093
372	HMDB0032684	Lactyltrimethylammonium betaine	38.3	0.815739
373	HMDB0036134	4-[(2-Furanylmethyl)thio]-2-pentanone	35.8	0.897385
374	HMDB0040462	Garcinia lactone dibutyl ester	38.2	1.68385
375	HMDB0041550	Oleoside 11-methyl ester	38.2	1.17222
376	HMDB0060013	O-methoxycatechol-O-sulphate	37.7	0.660691
377	HMDB0060917	4'-Hydroxyflurbiprofen	37.8	0.82119
378	HMDB0062185	1-alkyl-2-acylglycerophosphoethanolamine	37.4	0.73808
379	HMDB0062290	12R-hydroxy-5Z,8Z,12Z-eicosatrienoic acid	40.6	1.58335
380	HMDB0062550	2-Methoxyacetaminophen sulfate	37.8	0.509432
381	HMDB0062574	N(tele)-methylhistaminium	38.7	0.785795
382	HMDB0062755	5'-xanthylate(2-)	37.9	0.567328
383	HMDB0127823	3,6-dihydroxy-2-[3-methoxy-4-(sulfooxy)phenyl]-7-(sulfinooxy)-3,4-dihydro-2H-1-benzopyran-5-olate	36.2	0.689659
384	HMDB0135202	(2-hydroxy-1,2-diphenylethoxy)sulfonic acid	36	1.34172
385	YMDB00117	4-amino-2-methyl-5-diphosphomethylpyrimidine	39.3	0.55624
